# Supplementary material for: Intracellular protein crystallization in living insect cells
Source: FEBS Open Bio. 2025 Mar 28;15(4):551–62. doi: 10.1002/2211-5463.70020 (PMC11961387; doi:10.1002/2211-5463.70020)
Supplement: Supplementary file 2 — File S1. Plasmid pFB1 v2 cyto DNA sequence (pfb1‐v2‐cyto.fasta). File S2. Plasmid pFB1 v2 MTS1 DNA sequence (pfb1‐v2‐mts1.fasta). File S3. Plasmid pFB1 v2 MTS2 DNA sequence (pfb1‐v2‐mts2.fasta). File S4. Plasmid pFB1 v2 NLS DNA sequence (pfb1‐v2‐nls.fasta). File S5. Plasmid pFB1 v2 PTS1 DNA sequence (pfb1‐v2‐pts1.fasta). File S6. Plasmid pFB1 v2 SS DNA sequence (pfb1‐v2‐ss.fasta). File S7. Plasmid pFB1 v2 SS‐R DNA sequence (pfb1‐v2‐ss‐r.fasta). File S8. Custom‐made coverslip‐holding device: Mechanical design file (FreeCAD) for the metal ring structure (coverslip‐holding‐devive_metal.FCStd). File S9. Custom‐made coverslip‐holding device: Mechanical design file (FreeCAD) for the plastic inset (coverslip‐holding‐device_inset.FCStd). File S10. Custom‐made coverslip‐holding device: .step file for production of the metal ring using a CNC milling machine (Coverslip‐holding‐device_metal.step). File S11. Custom‐made coverslip‐holding device: .stl file for production of the plastic inset using a 3D printer (Coverslip‐holding‐device_insert.stl). [file FEB4-15-551-s002.zip › feb470020-sup-0011-FileS10.step]

ISO-10303-21;
HEADER;
FILE_DESCRIPTION(('FreeCAD Model'),'2;1');
FILE_NAME('Open CASCADE Shape Model','2025-01-23T10:24:04',('Author'),(
    ''),'Open CASCADE STEP processor 7.8','FreeCAD','Unknown');
FILE_SCHEMA(('AUTOMOTIVE_DESIGN { 1 0 10303 214 1 1 1 1 }'));
ENDSEC;
DATA;
#1 = APPLICATION_PROTOCOL_DEFINITION('international standard',
  'automotive_design',2000,#2);
#2 = APPLICATION_CONTEXT(
  'core data for automotive mechanical design processes');
#3 = SHAPE_DEFINITION_REPRESENTATION(#4,#10);
#4 = PRODUCT_DEFINITION_SHAPE('','',#5);
#5 = PRODUCT_DEFINITION('design','',#6,#9);
#6 = PRODUCT_DEFINITION_FORMATION('','',#7);
#7 = PRODUCT('Körper','Körper','',(#8));
#8 = PRODUCT_CONTEXT('',#2,'mechanical');
#9 = PRODUCT_DEFINITION_CONTEXT('part definition',#2,'design');
#10 = ADVANCED_BREP_SHAPE_REPRESENTATION('',(#11,#15),#4590);
#11 = AXIS2_PLACEMENT_3D('',#12,#13,#14);
#12 = CARTESIAN_POINT('',(0.,0.,0.));
#13 = DIRECTION('',(0.,0.,1.));
#14 = DIRECTION('',(1.,0.,-0.));
#15 = MANIFOLD_SOLID_BREP('',#16);
#16 = CLOSED_SHELL('',(#17,#45,#70,#95,#119,#144,#164,#184,#209,#234,
    #254,#483,#638,#1588,#1640,#1697,#1923,#2059,#2137,#2290,#2347,#2404
    ,#2461,#2538,#2719,#2794,#2830,#2866,#2918,#2970,#3022,#3068,#3315,
    #3451,#3701,#3955,#4200,#4327,#4463));
#17 = ADVANCED_FACE('',(#18,#29),#40,.F.);
#18 = FACE_BOUND('',#19,.F.);
#19 = EDGE_LOOP('',(#20));
#20 = ORIENTED_EDGE('',*,*,#21,.F.);
#21 = EDGE_CURVE('',#22,#22,#24,.T.);
#22 = VERTEX_POINT('',#23);
#23 = CARTESIAN_POINT('',(20.875,0.,-5.));
#24 = CIRCLE('',#25,20.875);
#25 = AXIS2_PLACEMENT_3D('',#26,#27,#28);
#26 = CARTESIAN_POINT('',(0.,0.,-5.));
#27 = DIRECTION('',(0.,0.,-1.));
#28 = DIRECTION('',(1.,0.,0.));
#29 = FACE_BOUND('',#30,.F.);
#30 = EDGE_LOOP('',(#31));
#31 = ORIENTED_EDGE('',*,*,#32,.F.);
#32 = EDGE_CURVE('',#33,#33,#35,.T.);
#33 = VERTEX_POINT('',#34);
#34 = CARTESIAN_POINT('',(11.6,0.,-5.));
#35 = CIRCLE('',#36,11.6);
#36 = AXIS2_PLACEMENT_3D('',#37,#38,#39);
#37 = CARTESIAN_POINT('',(0.,0.,-5.));
#38 = DIRECTION('',(0.,0.,1.));
#39 = DIRECTION('',(1.,0.,0.));
#40 = PLANE('',#41);
#41 = AXIS2_PLACEMENT_3D('',#42,#43,#44);
#42 = CARTESIAN_POINT('',(-1.023580917924E-15,-1.510200735318E-16,-5.));
#43 = DIRECTION('',(0.,0.,1.));
#44 = DIRECTION('',(1.,0.,0.));
#45 = ADVANCED_FACE('',(#46),#65,.T.);
#46 = FACE_BOUND('',#47,.F.);
#47 = EDGE_LOOP('',(#48,#56,#57,#58));
#48 = ORIENTED_EDGE('',*,*,#49,.F.);
#49 = EDGE_CURVE('',#22,#50,#52,.T.);
#50 = VERTEX_POINT('',#51);
#51 = CARTESIAN_POINT('',(21.375,0.,-4.5));
#52 = LINE('',#53,#54);
#53 = CARTESIAN_POINT('',(21.375,0.,-4.5));
#54 = VECTOR('',#55,1.);
#55 = DIRECTION('',(0.707106781187,0.,0.707106781187));
#56 = ORIENTED_EDGE('',*,*,#21,.T.);
#57 = ORIENTED_EDGE('',*,*,#49,.T.);
#58 = ORIENTED_EDGE('',*,*,#59,.F.);
#59 = EDGE_CURVE('',#50,#50,#60,.T.);
#60 = CIRCLE('',#61,21.375);
#61 = AXIS2_PLACEMENT_3D('',#62,#63,#64);
#62 = CARTESIAN_POINT('',(0.,0.,-4.5));
#63 = DIRECTION('',(0.,0.,-1.));
#64 = DIRECTION('',(1.,0.,0.));
#65 = CONICAL_SURFACE('',#66,21.375,0.785398163397);
#66 = AXIS2_PLACEMENT_3D('',#67,#68,#69);
#67 = CARTESIAN_POINT('',(0.,0.,-4.5));
#68 = DIRECTION('',(0.,0.,1.));
#69 = DIRECTION('',(1.,0.,0.));
#70 = ADVANCED_FACE('',(#71),#90,.F.);
#71 = FACE_BOUND('',#72,.F.);
#72 = EDGE_LOOP('',(#73,#81,#82,#83));
#73 = ORIENTED_EDGE('',*,*,#74,.F.);
#74 = EDGE_CURVE('',#33,#75,#77,.T.);
#75 = VERTEX_POINT('',#76);
#76 = CARTESIAN_POINT('',(11.1,0.,-4.5));
#77 = LINE('',#78,#79);
#78 = CARTESIAN_POINT('',(11.1,0.,-4.5));
#79 = VECTOR('',#80,1.);
#80 = DIRECTION('',(-0.707106781187,0.,0.707106781187));
#81 = ORIENTED_EDGE('',*,*,#32,.T.);
#82 = ORIENTED_EDGE('',*,*,#74,.T.);
#83 = ORIENTED_EDGE('',*,*,#84,.F.);
#84 = EDGE_CURVE('',#75,#75,#85,.T.);
#85 = CIRCLE('',#86,11.1);
#86 = AXIS2_PLACEMENT_3D('',#87,#88,#89);
#87 = CARTESIAN_POINT('',(0.,0.,-4.5));
#88 = DIRECTION('',(0.,0.,1.));
#89 = DIRECTION('',(1.,0.,0.));
#90 = CONICAL_SURFACE('',#91,11.1,0.785398163397);
#91 = AXIS2_PLACEMENT_3D('',#92,#93,#94);
#92 = CARTESIAN_POINT('',(0.,0.,-4.5));
#93 = DIRECTION('',(-0.,-0.,-1.));
#94 = DIRECTION('',(1.,0.,0.));
#95 = ADVANCED_FACE('',(#96),#114,.T.);
#96 = FACE_BOUND('',#97,.F.);
#97 = EDGE_LOOP('',(#98,#105,#106,#107));
#98 = ORIENTED_EDGE('',*,*,#99,.F.);
#99 = EDGE_CURVE('',#50,#100,#102,.T.);
#100 = VERTEX_POINT('',#101);
#101 = CARTESIAN_POINT('',(21.375,0.,0.));
#102 = B_SPLINE_CURVE_WITH_KNOTS('',1,(#103,#104),.UNSPECIFIED.,.F.,.F.,
  (2,2),(-5.,0.),.PIECEWISE_BEZIER_KNOTS.);
#103 = CARTESIAN_POINT('',(21.375,5.235365066355E-15,-5.));
#104 = CARTESIAN_POINT('',(21.375,5.235365066355E-15,0.));
#105 = ORIENTED_EDGE('',*,*,#59,.T.);
#106 = ORIENTED_EDGE('',*,*,#99,.T.);
#107 = ORIENTED_EDGE('',*,*,#108,.F.);
#108 = EDGE_CURVE('',#100,#100,#109,.T.);
#109 = CIRCLE('',#110,21.375);
#110 = AXIS2_PLACEMENT_3D('',#111,#112,#113);
#111 = CARTESIAN_POINT('',(0.,0.,0.));
#112 = DIRECTION('',(0.,0.,-1.));
#113 = DIRECTION('',(1.,0.,0.));
#114 = CYLINDRICAL_SURFACE('',#115,21.375);
#115 = AXIS2_PLACEMENT_3D('',#116,#117,#118);
#116 = CARTESIAN_POINT('',(0.,0.,0.));
#117 = DIRECTION('',(0.,0.,1.));
#118 = DIRECTION('',(1.,0.,0.));
#119 = ADVANCED_FACE('',(#120),#139,.F.);
#120 = FACE_BOUND('',#121,.F.);
#121 = EDGE_LOOP('',(#122,#130,#137,#138));
#122 = ORIENTED_EDGE('',*,*,#123,.F.);
#123 = EDGE_CURVE('',#124,#75,#126,.T.);
#124 = VERTEX_POINT('',#125);
#125 = CARTESIAN_POINT('',(11.1,0.,-4.2));
#126 = LINE('',#127,#128);
#127 = CARTESIAN_POINT('',(11.1,0.,-4.2));
#128 = VECTOR('',#129,1.);
#129 = DIRECTION('',(-0.,-0.,-1.));
#130 = ORIENTED_EDGE('',*,*,#131,.F.);
#131 = EDGE_CURVE('',#124,#124,#132,.T.);
#132 = CIRCLE('',#133,11.1);
#133 = AXIS2_PLACEMENT_3D('',#134,#135,#136);
#134 = CARTESIAN_POINT('',(0.,0.,-4.2));
#135 = DIRECTION('',(0.,0.,1.));
#136 = DIRECTION('',(1.,0.,0.));
#137 = ORIENTED_EDGE('',*,*,#123,.T.);
#138 = ORIENTED_EDGE('',*,*,#84,.T.);
#139 = CYLINDRICAL_SURFACE('',#140,11.1);
#140 = AXIS2_PLACEMENT_3D('',#141,#142,#143);
#141 = CARTESIAN_POINT('',(0.,0.,-4.2));
#142 = DIRECTION('',(0.,0.,1.));
#143 = DIRECTION('',(1.,0.,0.));
#144 = ADVANCED_FACE('',(#145,#156),#159,.F.);
#145 = FACE_BOUND('',#146,.F.);
#146 = EDGE_LOOP('',(#147));
#147 = ORIENTED_EDGE('',*,*,#148,.T.);
#148 = EDGE_CURVE('',#149,#149,#151,.T.);
#149 = VERTEX_POINT('',#150);
#150 = CARTESIAN_POINT('',(25.,0.,0.));
#151 = CIRCLE('',#152,25.);
#152 = AXIS2_PLACEMENT_3D('',#153,#154,#155);
#153 = CARTESIAN_POINT('',(0.,0.,0.));
#154 = DIRECTION('',(0.,0.,1.));
#155 = DIRECTION('',(1.,0.,0.));
#156 = FACE_BOUND('',#157,.F.);
#157 = EDGE_LOOP('',(#158));
#158 = ORIENTED_EDGE('',*,*,#108,.T.);
#159 = PLANE('',#160);
#160 = AXIS2_PLACEMENT_3D('',#161,#162,#163);
#161 = CARTESIAN_POINT('',(-8.8E-16,1.6E-15,0.));
#162 = DIRECTION('',(0.,0.,1.));
#163 = DIRECTION('',(1.,0.,0.));
#164 = ADVANCED_FACE('',(#165,#176),#179,.T.);
#165 = FACE_BOUND('',#166,.T.);
#166 = EDGE_LOOP('',(#167));
#167 = ORIENTED_EDGE('',*,*,#168,.T.);
#168 = EDGE_CURVE('',#169,#169,#171,.T.);
#169 = VERTEX_POINT('',#170);
#170 = CARTESIAN_POINT('',(12.6,0.,-4.2));
#171 = CIRCLE('',#172,12.6);
#172 = AXIS2_PLACEMENT_3D('',#173,#174,#175);
#173 = CARTESIAN_POINT('',(0.,0.,-4.2));
#174 = DIRECTION('',(0.,0.,1.));
#175 = DIRECTION('',(1.,0.,0.));
#176 = FACE_BOUND('',#177,.T.);
#177 = EDGE_LOOP('',(#178));
#178 = ORIENTED_EDGE('',*,*,#131,.F.);
#179 = PLANE('',#180);
#180 = AXIS2_PLACEMENT_3D('',#181,#182,#183);
#181 = CARTESIAN_POINT('',(-4.341079785839E-16,3.53864301526E-16,-4.2));
#182 = DIRECTION('',(0.,0.,1.));
#183 = DIRECTION('',(1.,0.,0.));
#184 = ADVANCED_FACE('',(#185),#204,.T.);
#185 = FACE_BOUND('',#186,.F.);
#186 = EDGE_LOOP('',(#187,#195,#202,#203));
#187 = ORIENTED_EDGE('',*,*,#188,.T.);
#188 = EDGE_CURVE('',#149,#189,#191,.T.);
#189 = VERTEX_POINT('',#190);
#190 = CARTESIAN_POINT('',(25.,0.,1.));
#191 = LINE('',#192,#193);
#192 = CARTESIAN_POINT('',(25.,0.,0.));
#193 = VECTOR('',#194,1.);
#194 = DIRECTION('',(0.,0.,1.));
#195 = ORIENTED_EDGE('',*,*,#196,.T.);
#196 = EDGE_CURVE('',#189,#189,#197,.T.);
#197 = CIRCLE('',#198,25.);
#198 = AXIS2_PLACEMENT_3D('',#199,#200,#201);
#199 = CARTESIAN_POINT('',(0.,0.,1.));
#200 = DIRECTION('',(0.,0.,1.));
#201 = DIRECTION('',(1.,0.,0.));
#202 = ORIENTED_EDGE('',*,*,#188,.F.);
#203 = ORIENTED_EDGE('',*,*,#148,.F.);
#204 = CYLINDRICAL_SURFACE('',#205,25.);
#205 = AXIS2_PLACEMENT_3D('',#206,#207,#208);
#206 = CARTESIAN_POINT('',(0.,0.,0.));
#207 = DIRECTION('',(-0.,-0.,-1.));
#208 = DIRECTION('',(1.,0.,0.));
#209 = ADVANCED_FACE('',(#210),#229,.F.);
#210 = FACE_BOUND('',#211,.F.);
#211 = EDGE_LOOP('',(#212,#220,#221,#222));
#212 = ORIENTED_EDGE('',*,*,#213,.T.);
#213 = EDGE_CURVE('',#214,#169,#216,.T.);
#214 = VERTEX_POINT('',#215);
#215 = CARTESIAN_POINT('',(12.6,0.,-4.));
#216 = LINE('',#217,#218);
#217 = CARTESIAN_POINT('',(12.6,0.,-4.));
#218 = VECTOR('',#219,1.);
#219 = DIRECTION('',(-0.,-0.,-1.));
#220 = ORIENTED_EDGE('',*,*,#168,.T.);
#221 = ORIENTED_EDGE('',*,*,#213,.F.);
#222 = ORIENTED_EDGE('',*,*,#223,.F.);
#223 = EDGE_CURVE('',#214,#214,#224,.T.);
#224 = CIRCLE('',#225,12.6);
#225 = AXIS2_PLACEMENT_3D('',#226,#227,#228);
#226 = CARTESIAN_POINT('',(0.,0.,-4.));
#227 = DIRECTION('',(0.,0.,1.));
#228 = DIRECTION('',(1.,0.,0.));
#229 = CYLINDRICAL_SURFACE('',#230,12.6);
#230 = AXIS2_PLACEMENT_3D('',#231,#232,#233);
#231 = CARTESIAN_POINT('',(0.,0.,-4.));
#232 = DIRECTION('',(0.,0.,1.));
#233 = DIRECTION('',(1.,0.,0.));
#234 = ADVANCED_FACE('',(#235,#246),#249,.T.);
#235 = FACE_BOUND('',#236,.T.);
#236 = EDGE_LOOP('',(#237));
#237 = ORIENTED_EDGE('',*,*,#238,.F.);
#238 = EDGE_CURVE('',#239,#239,#241,.T.);
#239 = VERTEX_POINT('',#240);
#240 = CARTESIAN_POINT('',(18.4,0.,1.));
#241 = CIRCLE('',#242,18.4);
#242 = AXIS2_PLACEMENT_3D('',#243,#244,#245);
#243 = CARTESIAN_POINT('',(0.,0.,1.));
#244 = DIRECTION('',(0.,0.,1.));
#245 = DIRECTION('',(1.,0.,0.));
#246 = FACE_BOUND('',#247,.T.);
#247 = EDGE_LOOP('',(#248));
#248 = ORIENTED_EDGE('',*,*,#196,.T.);
#249 = PLANE('',#250);
#250 = AXIS2_PLACEMENT_3D('',#251,#252,#253);
#251 = CARTESIAN_POINT('',(-8.8E-16,1.6E-15,1.));
#252 = DIRECTION('',(0.,0.,1.));
#253 = DIRECTION('',(1.,0.,0.));
#254 = ADVANCED_FACE('',(#255,#475),#478,.T.);
#255 = FACE_BOUND('',#256,.T.);
#256 = EDGE_LOOP('',(#257,#268,#277,#304,#377,#450));
#257 = ORIENTED_EDGE('',*,*,#258,.F.);
#258 = EDGE_CURVE('',#259,#261,#263,.T.);
#259 = VERTEX_POINT('',#260);
#260 = CARTESIAN_POINT('',(17.458734122635,4.28E-15,-4.));
#261 = VERTEX_POINT('',#262);
#262 = CARTESIAN_POINT('',(16.021512725259,-6.936751965469,-4.));
#263 = CIRCLE('',#264,17.458734122635);
#264 = AXIS2_PLACEMENT_3D('',#265,#266,#267);
#265 = CARTESIAN_POINT('',(0.,0.,-4.));
#266 = DIRECTION('',(0.,0.,-1.));
#267 = DIRECTION('',(1.,0.,0.));
#268 = ORIENTED_EDGE('',*,*,#269,.F.);
#269 = EDGE_CURVE('',#270,#259,#272,.T.);
#270 = VERTEX_POINT('',#271);
#271 = CARTESIAN_POINT('',(12.343855360227,12.346523072407,-4.));
#272 = CIRCLE('',#273,17.458734122635);
#273 = AXIS2_PLACEMENT_3D('',#274,#275,#276);
#274 = CARTESIAN_POINT('',(0.,0.,-4.));
#275 = DIRECTION('',(0.,0.,-1.));
#276 = DIRECTION('',(1.,0.,0.));
#277 = ORIENTED_EDGE('',*,*,#278,.T.);
#278 = EDGE_CURVE('',#270,#279,#281,.T.);
#279 = VERTEX_POINT('',#280);
#280 = CARTESIAN_POINT('',(-16.62983316283,6.88829332026,-4.));
#281 = B_SPLINE_CURVE_WITH_KNOTS('',6,(#282,#283,#284,#285,#286,#287,
    #288,#289,#290,#291,#292,#293,#294,#295,#296,#297,#298,#299,#300,
    #301,#302,#303),.UNSPECIFIED.,.F.,.F.,(7,5,5,5,7),(0.,0.243175339281
    ,0.488195886916,0.742109821709,1.),.UNSPECIFIED.);
#282 = CARTESIAN_POINT('',(12.352550579722,12.337544214488,-4.));
#283 = CARTESIAN_POINT('',(11.371069669409,13.351767565546,-4.));
#284 = CARTESIAN_POINT('',(10.291057290283,14.270902854376,-4.));
#285 = CARTESIAN_POINT('',(9.124487234153,15.082855344842,-4.));
#286 = CARTESIAN_POINT('',(7.884879951295,15.778141801676,-4.));
#287 = CARTESIAN_POINT('',(6.586851078089,16.34924935742,-4.));
#288 = CARTESIAN_POINT('',(3.895859111072,17.236562931344,-4.));
#289 = CARTESIAN_POINT('',(2.501891223924,17.550920063077,-4.));
#290 = CARTESIAN_POINT('',(1.080883175197,17.729120517481,-4.));
#291 = CARTESIAN_POINT('',(-0.350661694165,17.769037789518,-4.));
#292 = CARTESIAN_POINT('',(-1.776186200875,17.670811438548,-4.));
#293 = CARTESIAN_POINT('',(-4.632860224649,17.195785622511,-4.));
#294 = CARTESIAN_POINT('',(-6.062749495194,16.80893521199,-4.));
#295 = CARTESIAN_POINT('',(-7.450197777149,16.280273828241,-4.));
#296 = CARTESIAN_POINT('',(-8.778137601584,15.616233753306,-4.));
#297 = CARTESIAN_POINT('',(-10.03063864053,14.825508642245,-4.));
#298 = CARTESIAN_POINT('',(-12.37412288295,12.999878922048,-4.));
#299 = CARTESIAN_POINT('',(-13.46262699613,11.961065589424,-4.));
#300 = CARTESIAN_POINT('',(-14.44358981178,10.81545266675,-4.));
#301 = CARTESIAN_POINT('',(-15.30472001497,9.577291731062,-4.));
#302 = CARTESIAN_POINT('',(-16.03588538339,8.262329860991,-4.));
#303 = CARTESIAN_POINT('',(-16.62982407525,6.888300148984,-4.));
#304 = ORIENTED_EDGE('',*,*,#305,.T.);
#305 = EDGE_CURVE('',#279,#306,#308,.T.);
#306 = VERTEX_POINT('',#307);
#307 = CARTESIAN_POINT('',(-17.71023515517,-3.378226178009,
    -3.999999999957));
#308 = B_SPLINE_CURVE_WITH_KNOTS('',7,(#309,#310,#311,#312,#313,#314,
    #315,#316,#317,#318,#319,#320,#321,#322,#323,#324,#325,#326,#327,
    #328,#329,#330,#331,#332,#333,#334,#335,#336,#337,#338,#339,#340,
    #341,#342,#343,#344,#345,#346,#347,#348,#349,#350,#351,#352,#353,
    #354,#355,#356,#357,#358,#359,#360,#361,#362,#363,#364,#365,#366,
    #367,#368,#369,#370,#371,#372,#373,#374,#375,#376),.UNSPECIFIED.,.F.
  ,.F.,(8,6,6,6,6,6,6,6,6,6,6,8),(0.,2.834654854826E-02,
    6.118342186702E-02,0.100259909704,0.145026070125,0.311809790039,
    0.499956784194,0.715230727727,0.899716877296,0.938803143645,
    0.971647656831,1.),.UNSPECIFIED.);
#309 = CARTESIAN_POINT('',(-16.62983316283,6.88829332026,-4.));
#310 = CARTESIAN_POINT('',(-16.65217880516,6.836599649582,-4.));
#311 = CARTESIAN_POINT('',(-16.67434147144,6.784730363508,-4.));
#312 = CARTESIAN_POINT('',(-16.69631775873,6.732698046413,-4.));
#313 = CARTESIAN_POINT('',(-16.7181048899,6.680513025344,-4.));
#314 = CARTESIAN_POINT('',(-16.73970062512,6.628183743611,-4.));
#315 = CARTESIAN_POINT('',(-16.76110317342,6.575717134367,-4.));
#316 = CARTESIAN_POINT('',(-16.80687854432,6.462188879104,-4.));
#317 = CARTESIAN_POINT('',(-16.83118466902,6.401082642106,-4.));
#318 = CARTESIAN_POINT('',(-16.85522716347,6.339809451591,-4.));
#319 = CARTESIAN_POINT('',(-16.87900405474,6.278377139066,-4.));
#320 = CARTESIAN_POINT('',(-16.90251366848,6.216792402064,-4.));
#321 = CARTESIAN_POINT('',(-16.92575458549,6.155061007052,-4.));
#322 = CARTESIAN_POINT('',(-16.97606152955,6.019557958087,-4.));
#323 = CARTESIAN_POINT('',(-17.00301515097,5.945727600264,-4.));
#324 = CARTESIAN_POINT('',(-17.0295843852,5.871705483518,-4.));
#325 = CARTESIAN_POINT('',(-17.05576739422,5.797499186646,-4.));
#326 = CARTESIAN_POINT('',(-17.08156255175,5.723115445355,-4.));
#327 = CARTESIAN_POINT('',(-17.10696841545,5.648560295018,-4.));
#328 = CARTESIAN_POINT('',(-17.16064129509,5.488238482413,-4.));
#329 = CARTESIAN_POINT('',(-17.18878624109,5.402420128732,-4.));
#330 = CARTESIAN_POINT('',(-17.21641657876,5.31639243625,-4.));
#331 = CARTESIAN_POINT('',(-17.2435305165,5.230163019751,-4.));
#332 = CARTESIAN_POINT('',(-17.27012641319,5.143738916394,-4.));
#333 = CARTESIAN_POINT('',(-17.2962027618,5.057126677151,-4.));
#334 = CARTESIAN_POINT('',(-17.41696907595,4.646966269153,-4.));
#335 = CARTESIAN_POINT('',(-17.50494756155,4.321079207159,-4.));
#336 = CARTESIAN_POINT('',(-17.5856242048,3.992982116696,-4.));
#337 = CARTESIAN_POINT('',(-17.6589416927,3.662939723737,-4.));
#338 = CARTESIAN_POINT('',(-17.7248534084,3.331200730552,-4.));
#339 = CARTESIAN_POINT('',(-17.78332163828,2.997996845172,-4.));
#340 = CARTESIAN_POINT('',(-17.89184213539,2.286261207218,-4.));
#341 = CARTESIAN_POINT('',(-17.93985608757,1.907397039986,-4.));
#342 = CARTESIAN_POINT('',(-17.97831347976,1.52728099624,-4.));
#343 = CARTESIAN_POINT('',(-18.00718140481,1.146230057342,-4.));
#344 = CARTESIAN_POINT('',(-18.02643813223,0.764557100328,-4.));
#345 = CARTESIAN_POINT('',(-18.03607287395,0.382573181322,-4.));
#346 = CARTESIAN_POINT('',(-18.03610010169,-0.436470786989,-4.));
#347 = CARTESIAN_POINT('',(-18.02351796162,-0.873529096712,-4.));
#348 = CARTESIAN_POINT('',(-17.99833928002,-1.310122878763,-4.));
#349 = CARTESIAN_POINT('',(-17.96058243562,-1.745786048184,-4.));
#350 = CARTESIAN_POINT('',(-17.91028462469,-2.180049124373,-4.));
#351 = CARTESIAN_POINT('',(-17.84750243661,-2.612434211423,-4.));
#352 = CARTESIAN_POINT('',(-17.70787587443,-3.410958732482,-4.));
#353 = CARTESIAN_POINT('',(-17.6343299184,-3.777710533465,-4.));
#354 = CARTESIAN_POINT('',(-17.55172084336,-4.14240860121,-4.));
#355 = CARTESIAN_POINT('',(-17.46010596247,-4.504735092712,-4.));
#356 = CARTESIAN_POINT('',(-17.35955937631,-4.864321325515,-4.));
#357 = CARTESIAN_POINT('',(-17.25017685225,-5.220772163682,-4.));
#358 = CARTESIAN_POINT('',(-17.10706324025,-5.648280936277,-4.));
#359 = CARTESIAN_POINT('',(-17.08165249107,-5.72285457971,-4.));
#360 = CARTESIAN_POINT('',(-17.05585225681,-5.797256746387,-4.));
#361 = CARTESIAN_POINT('',(-17.02966398057,-5.871481397689,-4.));
#362 = CARTESIAN_POINT('',(-17.00308928948,-5.945521794264,-4.));
#363 = CARTESIAN_POINT('',(-16.97613002254,-6.019370353166,-4.));
#364 = CARTESIAN_POINT('',(-16.92581274754,-6.154905656643,-4.));
#365 = CARTESIAN_POINT('',(-16.90256720977,-6.216651134476,-4.));
#366 = CARTESIAN_POINT('',(-16.87905285296,-6.278249897662,-4.));
#367 = CARTESIAN_POINT('',(-16.85527109699,-6.339696176782,-4.));
#368 = CARTESIAN_POINT('',(-16.83122361711,-6.400983270744,-4.));
#369 = CARTESIAN_POINT('',(-16.80691238729,-6.462103343704,-4.));
#370 = CARTESIAN_POINT('',(-16.76112788259,-6.575655757893,-4.));
#371 = CARTESIAN_POINT('',(-16.73972134687,-6.628132715806,-4.));
#372 = CARTESIAN_POINT('',(-16.71812154776,-6.680472296343,-4.));
#373 = CARTESIAN_POINT('',(-16.69633027713,-6.732667562803,-4.));
#374 = CARTESIAN_POINT('',(-16.67434977602,-6.784710067229,-4.));
#375 = CARTESIAN_POINT('',(-16.65218282319,-6.836589476477,-4.));
#376 = CARTESIAN_POINT('',(-16.6298328237,-6.888293198276,-4.));
#377 = ORIENTED_EDGE('',*,*,#378,.T.);
#378 = EDGE_CURVE('',#306,#379,#381,.T.);
#379 = VERTEX_POINT('',#380);
#380 = CARTESIAN_POINT('',(-12.92631836891,-12.526432131,-4.));
#381 = B_SPLINE_CURVE_WITH_KNOTS('',7,(#382,#383,#384,#385,#386,#387,
    #388,#389,#390,#391,#392,#393,#394,#395,#396,#397,#398,#399,#400,
    #401,#402,#403,#404,#405,#406,#407,#408,#409,#410,#411,#412,#413,
    #414,#415,#416,#417,#418,#419,#420,#421,#422,#423,#424,#425,#426,
    #427,#428,#429,#430,#431,#432,#433,#434,#435,#436,#437,#438,#439,
    #440,#441,#442,#443,#444,#445,#446,#447,#448,#449),.UNSPECIFIED.,.F.
  ,.F.,(8,6,6,6,6,6,6,6,6,6,6,8),(0.,2.834662663935E-02,
    6.118357683999E-02,0.100260139756,0.145026365227,0.311810140226,
    0.499956926464,0.715230804194,0.899717039942,0.93880327449,
    0.971647732427,1.),.UNSPECIFIED.);
#382 = CARTESIAN_POINT('',(-17.99778219011,0.282731612834,-4.));
#383 = CARTESIAN_POINT('',(-17.99952893111,0.226441835752,-4.));
#384 = CARTESIAN_POINT('',(-18.00104089426,0.170056134267,-4.));
#385 = CARTESIAN_POINT('',(-18.00231954824,0.113587461625,-4.));
#386 = CARTESIAN_POINT('',(-18.00336611263,5.704644192489E-02,-4.));
#387 = CARTESIAN_POINT('',(-18.00418161314,4.417500385301E-04,-4.));
#388 = CARTESIAN_POINT('',(-18.00476693685,-5.621950847546E-02,-4.));
#389 = CARTESIAN_POINT('',(-18.00553522341,-0.178626928767,-4.));
#390 = CARTESIAN_POINT('',(-18.00563975649,-0.24438999687,-4.));
#391 = CARTESIAN_POINT('',(-18.00543770961,-0.310211245123,-4.));
#392 = CARTESIAN_POINT('',(-18.0049301314,-0.376082665725,-4.));
#393 = CARTESIAN_POINT('',(-18.00411793062,-0.441997415107,-4.));
#394 = CARTESIAN_POINT('',(-18.00300191057,-0.507949609314,-4.));
#395 = CARTESIAN_POINT('',(-17.99989404031,-0.652456876335,-4.));
#396 = CARTESIAN_POINT('',(-17.9977760668,-0.73102515112,-4.));
#397 = CARTESIAN_POINT('',(-17.99523010418,-0.809630215768,-4.));
#398 = CARTESIAN_POINT('',(-17.9922572335,-0.88826434708,-4.));
#399 = CARTESIAN_POINT('',(-17.9888584223,-0.966920683674,-4.));
#400 = CARTESIAN_POINT('',(-17.98503455133,-1.045593083025,-4.));
#401 = CARTESIAN_POINT('',(-17.97591979389,-1.214415335112,-4.));
#402 = CARTESIAN_POINT('',(-17.97049638017,-1.304568312125,-4.));
#403 = CARTESIAN_POINT('',(-17.96451742883,-1.394726486479,-4.));
#404 = CARTESIAN_POINT('',(-17.95798407737,-1.484882118588,-4.));
#405 = CARTESIAN_POINT('',(-17.95089739051,-1.575028061309,-4.));
#406 = CARTESIAN_POINT('',(-17.94325837869,-1.665157668905,-4.));
#407 = CARTESIAN_POINT('',(-17.9045535047,-2.09097296923,-4.));
#408 = CARTESIAN_POINT('',(-17.86638642987,-2.426362636428,-4.));
#409 = CARTESIAN_POINT('',(-17.82061667547,-2.761119134462,-4.));
#410 = CARTESIAN_POINT('',(-17.76728840986,-3.094975228779,-4.));
#411 = CARTESIAN_POINT('',(-17.70644984869,-3.427682521305,-4.));
#412 = CARTESIAN_POINT('',(-17.63815122954,-3.759011692455,-4.));
#413 = CARTESIAN_POINT('',(-17.47704276207,-4.460716192196,-4.));
#414 = CARTESIAN_POINT('',(-17.38221539001,-4.83065024088,-4.));
#415 = CARTESIAN_POINT('',(-17.2780417245,-5.198230242522,-4.));
#416 = CARTESIAN_POINT('',(-17.1646078637,-5.563149364356,-4.));
#417 = CARTESIAN_POINT('',(-17.04200878417,-5.925108704053,-4.));
#418 = CARTESIAN_POINT('',(-16.91034896535,-6.283815081277,-4.));
#419 = CARTESIAN_POINT('',(-16.60886335941,-7.045353111602,-4.));
#420 = CARTESIAN_POINT('',(-16.43627246864,-7.447088107479,-4.));
#421 = CARTESIAN_POINT('',(-16.25214066373,-7.843754116392,-4.));
#422 = CARTESIAN_POINT('',(-16.0566566377,-8.234924568308,-4.));
#423 = CARTESIAN_POINT('',(-15.8500278221,-8.620176660961,-4.));
#424 = CARTESIAN_POINT('',(-15.63248276302,-8.999086901684,-4.));
#425 = CARTESIAN_POINT('',(-15.20870464495,-9.690137415636,-4.));
#426 = CARTESIAN_POINT('',(-15.00531291366,-10.00406125384,-4.));
#427 = CARTESIAN_POINT('',(-14.79425059106,-10.31273927,-4.));
#428 = CARTESIAN_POINT('',(-14.5756879614,-10.61589703758,-4.));
#429 = CARTESIAN_POINT('',(-14.34982962817,-10.9132190344,-4.));
#430 = CARTESIAN_POINT('',(-14.11691007539,-11.20437311443,-4.));
#431 = CARTESIAN_POINT('',(-13.82647004879,-11.54917806475,-4.));
#432 = CARTESIAN_POINT('',(-13.77539141783,-11.60916067296,-4.));
#433 = CARTESIAN_POINT('',(-13.72401377798,-11.668840468,-4.));
#434 = CARTESIAN_POINT('',(-13.67234069381,-11.72821236636,-4.));
#435 = CARTESIAN_POINT('',(-13.62037615896,-11.78727070074,-4.));
#436 = CARTESIAN_POINT('',(-13.56812467459,-11.84600909746,-4.));
#437 = CARTESIAN_POINT('',(-13.47144715996,-11.95350377347,-4.));
#438 = CARTESIAN_POINT('',(-13.42710408118,-12.00235606502,-4.));
#439 = CARTESIAN_POINT('',(-13.38256507014,-12.05097298617,-4.));
#440 = CARTESIAN_POINT('',(-13.33783357081,-12.09934969521,-4.));
#441 = CARTESIAN_POINT('',(-13.29291360752,-12.14748057816,-4.));
#442 = CARTESIAN_POINT('',(-13.24780990016,-12.19535907593,-4.));
#443 = CARTESIAN_POINT('',(-13.16343934078,-12.28408309549,-4.));
#444 = CARTESIAN_POINT('',(-13.12421811709,-12.32499466962,-4.));
#445 = CARTESIAN_POINT('',(-13.08486777372,-12.3657073685,-4.));
#446 = CARTESIAN_POINT('',(-13.04539253027,-12.40621540204,-4.));
#447 = CARTESIAN_POINT('',(-13.00579758029,-12.44651174036,-4.));
#448 = CARTESIAN_POINT('',(-12.96608931132,-12.48658779868,-4.));
#449 = CARTESIAN_POINT('',(-12.92627552485,-12.52643312227,-4.));
#450 = ORIENTED_EDGE('',*,*,#451,.T.);
#451 = EDGE_CURVE('',#379,#261,#452,.T.);
#452 = B_SPLINE_CURVE_WITH_KNOTS('',6,(#453,#454,#455,#456,#457,#458,
    #459,#460,#461,#462,#463,#464,#465,#466,#467,#468,#469,#470,#471,
    #472,#473,#474),.UNSPECIFIED.,.F.,.F.,(7,5,5,5,7),(0.,0.259906301643
    ,0.510805915412,0.756822985988,1.),.UNSPECIFIED.);
#453 = CARTESIAN_POINT('',(-12.92631836891,-12.526432131,-4.));
#454 = CARTESIAN_POINT('',(-11.86001815765,-13.59358038769,-4.));
#455 = CARTESIAN_POINT('',(-10.686209085,-14.55364183766,-4.));
#456 = CARTESIAN_POINT('',(-9.418490980684,-15.39247034817,-4.));
#457 = CARTESIAN_POINT('',(-8.072460673074,-16.09892541806,-4.));
#458 = CARTESIAN_POINT('',(-6.665208207697,-16.66411690964,-4.));
#459 = CARTESIAN_POINT('',(-3.81660457818,-17.48603864578,-4.));
#460 = CARTESIAN_POINT('',(-2.377715792896,-17.75289789192,-4.));
#461 = CARTESIAN_POINT('',(-0.916225552918,-17.877613788,-4.));
#462 = CARTESIAN_POINT('',(0.550485489201,-17.85806960223,-4.));
#463 = CARTESIAN_POINT('',(2.004823319372,-17.69456090404,-4.));
#464 = CARTESIAN_POINT('',(4.825456404209,-17.0926991706,-4.));
#465 = CARTESIAN_POINT('',(6.193295225172,-16.6596755498,-4.));
#466 = CARTESIAN_POINT('',(7.515701932248,-16.09485332737,-4.));
#467 = CARTESIAN_POINT('',(8.777034458302,-15.40425170442,-4.));
#468 = CARTESIAN_POINT('',(9.962548270723,-14.59601225605,-4.));
#469 = CARTESIAN_POINT('',(12.14237607295,-12.77676616301,-4.));
#470 = CARTESIAN_POINT('',(13.139026446134,-11.76796869675,-4.));
#471 = CARTESIAN_POINT('',(14.035654975469,-10.66522316161,-4.));
#472 = CARTESIAN_POINT('',(14.821443503741,-9.480895963027,-4.));
#473 = CARTESIAN_POINT('',(15.487312908314,-8.228779395438,-4.));
#474 = CARTESIAN_POINT('',(16.02657607915,-6.924518838944,-4.));
#475 = FACE_BOUND('',#476,.T.);
#476 = EDGE_LOOP('',(#477));
#477 = ORIENTED_EDGE('',*,*,#223,.F.);
#478 = PLANE('',#479);
#479 = AXIS2_PLACEMENT_3D('',#480,#481,#482);
#480 = CARTESIAN_POINT('',(-1.023580917924E-15,-1.510200735318E-16,-4.)
  );
#481 = DIRECTION('',(0.,0.,1.));
#482 = DIRECTION('',(1.,0.,0.));
#483 = ADVANCED_FACE('',(#484),#633,.F.);
#484 = FACE_BOUND('',#485,.T.);
#485 = EDGE_LOOP('',(#486,#487,#495,#504,#625,#632));
#486 = ORIENTED_EDGE('',*,*,#238,.T.);
#487 = ORIENTED_EDGE('',*,*,#488,.T.);
#488 = EDGE_CURVE('',#239,#489,#491,.T.);
#489 = VERTEX_POINT('',#490);
#490 = CARTESIAN_POINT('',(18.,0.,0.6));
#491 = LINE('',#492,#493);
#492 = CARTESIAN_POINT('',(18.,0.,0.6));
#493 = VECTOR('',#494,1.);
#494 = DIRECTION('',(-0.707106781187,-0.,-0.707106781187));
#495 = ORIENTED_EDGE('',*,*,#496,.F.);
#496 = EDGE_CURVE('',#497,#489,#499,.T.);
#497 = VERTEX_POINT('',#498);
#498 = CARTESIAN_POINT('',(3.09477562351,17.731962734651,0.600000001084)
  );
#499 = CIRCLE('',#500,18.);
#500 = AXIS2_PLACEMENT_3D('',#501,#502,#503);
#501 = CARTESIAN_POINT('',(0.,0.,0.6));
#502 = DIRECTION('',(0.,0.,1.));
#503 = DIRECTION('',(1.,0.,0.));
#504 = ORIENTED_EDGE('',*,*,#505,.F.);
#505 = EDGE_CURVE('',#506,#497,#508,.T.);
#506 = VERTEX_POINT('',#507);
#507 = CARTESIAN_POINT('',(14.726696002516,10.350093008552,
    0.599999999993));
#508 = B_SPLINE_CURVE_WITH_KNOTS('',7,(#509,#510,#511,#512,#513,#514,
    #515,#516,#517,#518,#519,#520,#521,#522,#523,#524,#525,#526,#527,
    #528,#529,#530,#531,#532,#533,#534,#535,#536,#537,#538,#539,#540,
    #541,#542,#543,#544,#545,#546,#547,#548,#549,#550,#551,#552,#553,
    #554,#555,#556,#557,#558,#559,#560,#561,#562,#563,#564,#565,#566,
    #567,#568,#569,#570,#571,#572,#573,#574,#575,#576,#577,#578,#579,
    #580,#581,#582,#583,#584,#585,#586,#587,#588,#589,#590,#591,#592,
    #593,#594,#595,#596,#597,#598,#599,#600,#601,#602,#603,#604,#605,
    #606,#607,#608,#609,#610,#611,#612,#613,#614,#615,#616,#617,#618,
    #619,#620,#621,#622,#623,#624),.UNSPECIFIED.,.F.,.F.,(8,6,6,6,6,6,6,
    6,6,6,6,6,6,6,6,6,6,6,6,8),(0.,1.546526148254E-02,0.270088321614,
    0.510910018643,0.719603576737,0.767498620112,0.807959221832,
    0.841630209582,0.869984156599,0.893479578231,0.913173646642,
    0.941345669429,0.954733826456,0.961905168329,0.966220180316,
    0.96939160383,0.972207544212,0.975653018174,0.984445515101,1.),
  .UNSPECIFIED.);
#509 = CARTESIAN_POINT('',(14.726696901525,10.350091708319,0.6));
#510 = CARTESIAN_POINT('',(14.707662702632,10.377499971849,
    0.600187068632));
#511 = CARTESIAN_POINT('',(14.688554625208,10.404887153065,
    0.600373727634));
#512 = CARTESIAN_POINT('',(14.669370154278,10.432256468137,
    0.600559989908));
#513 = CARTESIAN_POINT('',(14.65010750503,10.459610091962,0.600745879776
    ));
#514 = CARTESIAN_POINT('',(14.630766343268,10.486948050846,0.60093140121
    ));
#515 = CARTESIAN_POINT('',(14.611347877977,10.514268157062,
    0.601116534798));
#516 = CARTESIAN_POINT('',(14.270908711459,10.99102017992,0.604342671553
    ));
#517 = CARTESIAN_POINT('',(13.933715408763,11.428953621379,
    0.607235151016));
#518 = CARTESIAN_POINT('',(13.580792753268,11.854647657082,
    0.609986163143));
#519 = CARTESIAN_POINT('',(13.212692797511,12.267418385374,0.61259985291
    ));
#520 = CARTESIAN_POINT('',(12.830000877185,12.666614893166,
    0.615078038113));
#521 = CARTESIAN_POINT('',(12.433336311385,13.05161809584,0.617420491753
    ));
#522 = CARTESIAN_POINT('',(11.63559446861,13.771997018434,0.62170907848)
  );
#523 = CARTESIAN_POINT('',(11.235919710029,14.108933428924,
    0.623669813626));
#524 = CARTESIAN_POINT('',(10.824883202391,14.432154397921,
    0.625504507987));
#525 = CARTESIAN_POINT('',(10.403062803602,14.741193122074,
    0.627208838187));
#526 = CARTESIAN_POINT('',(9.971060713004,15.035611162181,0.62877648251)
  );
#527 = CARTESIAN_POINT('',(9.529505406389,15.314997547532,0.630197990744
    ));
#528 = CARTESIAN_POINT('',(8.688700858786,15.80772170962,0.632550683476)
  );
#529 = CARTESIAN_POINT('',(8.291670716988,16.024895976067,0.63352198099)
  );
#530 = CARTESIAN_POINT('',(7.888387892702,16.230244680471,0.634362396638
    ));
#531 = CARTESIAN_POINT('',(7.479294682438,16.423533717868,0.635059389401
    ));
#532 = CARTESIAN_POINT('',(7.064861067974,16.604538204839,0.635593862061
    ));
#533 = CARTESIAN_POINT('',(6.645582501707,16.77304723289,0.63594185106)
  );
#534 = CARTESIAN_POINT('',(6.12480708781,16.964599864668,0.636080020804)
  );
#535 = CARTESIAN_POINT('',(6.027373133711,16.999685602,0.636093401357));
#536 = CARTESIAN_POINT('',(5.92972044617,17.034099048668,0.63609377146)
  );
#537 = CARTESIAN_POINT('',(5.831856153094,17.067837500862,0.63608046499)
  );
#538 = CARTESIAN_POINT('',(5.733787723023,17.100898182016,0.636052723212
    ));
#539 = CARTESIAN_POINT('',(5.635523023343,17.133278220637,0.636009668172
    ));
#540 = CARTESIAN_POINT('',(5.453899908846,17.191751004771,0.635900103042
    ));
#541 = CARTESIAN_POINT('',(5.370595380131,17.218039488452,0.635838271548
    ));
#542 = CARTESIAN_POINT('',(5.287161793584,17.243838281237,0.635764157589
    ));
#543 = CARTESIAN_POINT('',(5.203604485725,17.269145492974,0.635677066813
    ));
#544 = CARTESIAN_POINT('',(5.119929204562,17.293959112668,0.635576203325
    ));
#545 = CARTESIAN_POINT('',(5.036142185801,17.31827697986,0.635460638471)
  );
#546 = CARTESIAN_POINT('',(4.882436016504,17.361919382347,0.635219963879
    ));
#547 = CARTESIAN_POINT('',(4.812549219233,17.38139703384,0.635099710717)
  );
#548 = CARTESIAN_POINT('',(4.742593732615,17.400528366501,0.63496788226)
  );
#549 = CARTESIAN_POINT('',(4.672573855611,17.419311914133,0.634823766947
    ));
#550 = CARTESIAN_POINT('',(4.602494389448,17.437746052113,0.634666543722
    ));
#551 = CARTESIAN_POINT('',(4.532360736313,17.455828961191,0.634495246196
    ));
#552 = CARTESIAN_POINT('',(4.403079772812,17.488488506522,0.634151661012
    ));
#553 = CARTESIAN_POINT('',(4.343946579948,17.503167874677,0.633983802365
    ));
#554 = CARTESIAN_POINT('',(4.284783022168,17.517595477264,0.633804454482
    ));
#555 = CARTESIAN_POINT('',(4.22559324369,17.531769934023,0.633612837734)
  );
#556 = CARTESIAN_POINT('',(4.166382077265,17.54568965087,0.633408042474)
  );
#557 = CARTESIAN_POINT('',(4.107155191229,17.559352767825,0.633188982268
    ));
#558 = CARTESIAN_POINT('',(3.99883352265,17.583864576364,0.632759917339)
  );
#559 = CARTESIAN_POINT('',(3.949741778969,17.594794310458,0.632554794941
    ));
#560 = CARTESIAN_POINT('',(3.900647723955,17.605545077243,0.632338218782
    ));
#561 = CARTESIAN_POINT('',(3.851555816045,17.616115436461,0.632109334354
    ));
#562 = CARTESIAN_POINT('',(3.802471478125,17.62650366367,0.631867132094)
  );
#563 = CARTESIAN_POINT('',(3.753401321996,17.636707674343,0.631610385695
    ));
#564 = CARTESIAN_POINT('',(3.66324095182,17.655121514526,0.631108931027)
  );
#565 = CARTESIAN_POINT('',(3.622144484373,17.663386810866,0.630869000414
    ));
#566 = CARTESIAN_POINT('',(3.58106855482,17.671519366972,0.630616885563)
  );
#567 = CARTESIAN_POINT('',(3.540018910073,17.679517412818,0.630351560074
    ));
#568 = CARTESIAN_POINT('',(3.499002878608,17.687378744747,0.630071786685
    ));
#569 = CARTESIAN_POINT('',(3.458029789444,17.695100591861,0.629776019803
    ));
#570 = CARTESIAN_POINT('',(3.35857833306,17.713520953721,0.629013548783)
  );
#571 = CARTESIAN_POINT('',(3.300182103126,17.724065300814,0.628528288176
    ));
#572 = CARTESIAN_POINT('',(3.241929268973,17.734307672379,0.628000304306
    ));
#573 = CARTESIAN_POINT('',(3.183855824076,17.744236582888,0.62742268886)
  );
#574 = CARTESIAN_POINT('',(3.1260608104,17.753824932182,0.626782774157)
  );
#575 = CARTESIAN_POINT('',(3.068669698466,17.763042425096,0.626067788921
    ));
#576 = CARTESIAN_POINT('',(2.985038703758,17.775978315088,0.624847242171
    ));
#577 = CARTESIAN_POINT('',(2.958283754706,17.7800398648,0.624429087274)
  );
#578 = CARTESIAN_POINT('',(2.931723104817,17.783991179332,0.623981510118
    ));
#579 = CARTESIAN_POINT('',(2.905397918591,17.787821538637,0.623499566916
    ));
#580 = CARTESIAN_POINT('',(2.879409318169,17.791507927027,0.622975183008
    ));
#581 = CARTESIAN_POINT('',(2.853890872619,17.795022528785,0.622399853141
    ));
#582 = CARTESIAN_POINT('',(2.815866529233,17.800058527612,0.621404191081
    ));
#583 = CARTESIAN_POINT('',(2.802854017067,17.801743161653,0.621036756302
    ));
#584 = CARTESIAN_POINT('',(2.79010120005,17.803351277941,0.620645307574)
  );
#585 = CARTESIAN_POINT('',(2.777681391796,17.804867257266,0.620225053737
    ));
#586 = CARTESIAN_POINT('',(2.765716148408,17.806268201253,0.6197711186)
  );
#587 = CARTESIAN_POINT('',(2.754398176072,17.80751929825,0.619277040602)
  );
#588 = CARTESIAN_POINT('',(2.7378286854,17.809187416625,0.618402352072)
  );
#589 = CARTESIAN_POINT('',(2.731967867125,17.809737010049,0.618055525965
    ));
#590 = CARTESIAN_POINT('',(2.726540664102,17.810196648601,0.617687807847
    ));
#591 = CARTESIAN_POINT('',(2.721660713899,17.810547660801,0.61729741133)
  );
#592 = CARTESIAN_POINT('',(2.717491174255,17.810764882848,0.616883349699
    ));
#593 = CARTESIAN_POINT('',(2.714217098693,17.810821644138,0.616446300713
    ));
#594 = CARTESIAN_POINT('',(2.710343486303,17.810611384219,0.615655333766
    ));
#595 = CARTESIAN_POINT('',(2.709264086491,17.810426224979,0.615309978154
    ));
#596 = CARTESIAN_POINT('',(2.708814083358,17.810138436002,0.614957831309
    ));
#597 = CARTESIAN_POINT('',(2.709019784645,17.809747608776,0.614602355368
    ));
#598 = CARTESIAN_POINT('',(2.709869620172,17.809258939449,0.614246993315
    ));
#599 = CARTESIAN_POINT('',(2.711317802775,17.808682700651,0.61389518056)
  );
#600 = CARTESIAN_POINT('',(2.715037338614,17.80745747061,0.613244183631)
  );
#601 = CARTESIAN_POINT('',(2.717201667054,17.8068228373,0.612943003844)
  );
#602 = CARTESIAN_POINT('',(2.719735928706,17.80613781066,0.612648124128)
  );
#603 = CARTESIAN_POINT('',(2.72259227251,17.805410258875,0.612360312406)
  );
#604 = CARTESIAN_POINT('',(2.725724635141,17.804647325871,0.612079885353
    ));
#605 = CARTESIAN_POINT('',(2.729093333933,17.803854836141,0.611806796183
    ));
#606 = CARTESIAN_POINT('',(2.737045511548,17.802035659846,0.611215165072
    ));
#607 = CARTESIAN_POINT('',(2.741729266035,17.800996852965,0.610900289334
    ));
#608 = CARTESIAN_POINT('',(2.746666560587,17.799927633366,0.610595444796
    ));
#609 = CARTESIAN_POINT('',(2.751813528536,17.798833838976,0.610300002365
    ));
#610 = CARTESIAN_POINT('',(2.757135990539,17.797719866635,0.610013322993
    ));
#611 = CARTESIAN_POINT('',(2.762608645904,17.796588747504,0.609734726372
    ));
#612 = CARTESIAN_POINT('',(2.782519227363,17.792516407916,0.6087712147)
  );
#613 = CARTESIAN_POINT('',(2.797660130608,17.789496386825,0.608128154706
    ));
#614 = CARTESIAN_POINT('',(2.813344287048,17.786412208841,0.60752183829)
  );
#615 = CARTESIAN_POINT('',(2.829420808352,17.783280560048,0.606947024782
    ));
#616 = CARTESIAN_POINT('',(2.845778540807,17.78011268762,0.606398587079)
  );
#617 = CARTESIAN_POINT('',(2.862366474203,17.776912116128,0.605872752956
    ));
#618 = CARTESIAN_POINT('',(2.908900564983,17.767951816079,0.60446884669)
  );
#619 = CARTESIAN_POINT('',(2.939225885316,17.762132962492,0.603633419475
    ));
#620 = CARTESIAN_POINT('',(2.969937811233,17.756232306788,0.602842662681
    ));
#621 = CARTESIAN_POINT('',(3.000932296304,17.750257440298,0.602089431099
    ));
#622 = CARTESIAN_POINT('',(3.032132175661,17.744213090503,0.60136733599)
  );
#623 = CARTESIAN_POINT('',(3.063500936846,17.738099980382,0.600672134274
    ));
#624 = CARTESIAN_POINT('',(3.095025773012,17.731915166287,0.6));
#625 = ORIENTED_EDGE('',*,*,#626,.F.);
#626 = EDGE_CURVE('',#489,#506,#627,.T.);
#627 = CIRCLE('',#628,18.);
#628 = AXIS2_PLACEMENT_3D('',#629,#630,#631);
#629 = CARTESIAN_POINT('',(0.,0.,0.6));
#630 = DIRECTION('',(0.,0.,1.));
#631 = DIRECTION('',(1.,0.,0.));
#632 = ORIENTED_EDGE('',*,*,#488,.F.);
#633 = CONICAL_SURFACE('',#634,18.,0.785398163397);
#634 = AXIS2_PLACEMENT_3D('',#635,#636,#637);
#635 = CARTESIAN_POINT('',(0.,0.,0.6));
#636 = DIRECTION('',(0.,0.,1.));
#637 = DIRECTION('',(1.,0.,0.));
#638 = ADVANCED_FACE('',(#639),#1583,.F.);
#639 = FACE_BOUND('',#640,.F.);
#640 = EDGE_LOOP('',(#641,#642,#719,#796,#873,#950,#1027,#1036,#1113,
    #1122,#1199,#1276,#1353,#1430,#1507,#1582));
#641 = ORIENTED_EDGE('',*,*,#269,.F.);
#642 = ORIENTED_EDGE('',*,*,#643,.F.);
#643 = EDGE_CURVE('',#644,#270,#646,.T.);
#644 = VERTEX_POINT('',#645);
#645 = CARTESIAN_POINT('',(17.458734122635,-6.104015E-09,-3.124997330425
    ));
#646 = B_SPLINE_CURVE_WITH_KNOTS('',8,(#647,#648,#649,#650,#651,#652,
    #653,#654,#655,#656,#657,#658,#659,#660,#661,#662,#663,#664,#665,
    #666,#667,#668,#669,#670,#671,#672,#673,#674,#675,#676,#677,#678,
    #679,#680,#681,#682,#683,#684,#685,#686,#687,#688,#689,#690,#691,
    #692,#693,#694,#695,#696,#697,#698,#699,#700,#701,#702,#703,#704,
    #705,#706,#707,#708,#709,#710,#711,#712,#713,#714,#715,#716,#717,
    #718),.UNSPECIFIED.,.F.,.F.,(9,7,7,7,7,7,7,7,7,7,9),(0.,
    8.852106708014E-02,0.196244178921,0.267702597272,0.383510775757,
    0.500504360169,0.632564157813,0.719180999733,0.805585615046,
    0.914448103601,1.),.UNSPECIFIED.);
#647 = CARTESIAN_POINT('',(17.458734122635,-1.22081687E-08,
    -3.124997330425));
#648 = CARTESIAN_POINT('',(17.45873412221,-1.213644528613,
    -3.136060608437));
#649 = CARTESIAN_POINT('',(17.362314726642,-2.427487464617,
    -3.147126346136));
#650 = CARTESIAN_POINT('',(17.169423865738,-3.632292689903,
    -3.158197040464));
#651 = CARTESIAN_POINT('',(16.881124791325,-4.819118627197,
    -3.169270079063));
#652 = CARTESIAN_POINT('',(16.499420689357,-5.979280464947,
    -3.180342465183));
#653 = CARTESIAN_POINT('',(16.027194544374,-7.104344484184,
    -3.191412863746));
#654 = CARTESIAN_POINT('',(15.468264256288,-8.186154499568,
    -3.202480968576));
#655 = CARTESIAN_POINT('',(14.047858281798,-10.47121420347,
    -3.227007254031));
#656 = CARTESIAN_POINT('',(13.14661684447,-11.65060814104,
    -3.240470702652));
#657 = CARTESIAN_POINT('',(12.13260747414,-12.74061077782,-3.25392775029
    ));
#658 = CARTESIAN_POINT('',(11.016395550543,-13.72884051559,
    -3.267381554388));
#659 = CARTESIAN_POINT('',(9.809830443258,-14.60447030308,
    -3.280837401616));
#660 = CARTESIAN_POINT('',(8.526049000739,-15.35827764688,
    -3.294298471228));
#661 = CARTESIAN_POINT('',(7.179427436303,-15.98263028705,
    -3.307765021111));
#662 = CARTESIAN_POINT('',(4.86164190323,-16.79677547571,-3.330160003361
    ));
#663 = CARTESIAN_POINT('',(3.916410134184,-17.06220296244,
    -3.339092746486));
#664 = CARTESIAN_POINT('',(2.95481738915,-17.26676697805,-3.348025857133
    ));
#665 = CARTESIAN_POINT('',(1.981449186935,-17.40932499401,
    -3.356958865025));
#666 = CARTESIAN_POINT('',(1.000940818118,-17.48914821497,
    -3.365891701813));
#667 = CARTESIAN_POINT('',(1.797273275372E-02,-17.50590515997,
    -3.374824380621));
#668 = CARTESIAN_POINT('',(-0.96273019947,-17.45967867545,
    -3.383756636624));
#669 = CARTESIAN_POINT('',(-3.514353956321,-17.17491420997,
    -3.407161265402));
#670 = CARTESIAN_POINT('',(-5.074764079772,-16.83472227498,
    -3.42163997246));
#671 = CARTESIAN_POINT('',(-6.59654318578,-16.33251659138,-3.43611282286
    ));
#672 = CARTESIAN_POINT('',(-8.060204883416,-15.67380378488,
    -3.450581441539));
#673 = CARTESIAN_POINT('',(-9.447431350952,-14.8664561351,-3.46505057089
    ));
#674 = CARTESIAN_POINT('',(-10.74116377308,-13.92079389316,
    -3.479524776213));
#675 = CARTESIAN_POINT('',(-11.9255879307,-12.84946362746,
    -3.494005583154));
#676 = CARTESIAN_POINT('',(-14.05877665111,-10.47525823736,
    -3.523106946696));
#677 = CARTESIAN_POINT('',(-15.0060562616,-9.168955137326,
    -3.537741745438));
#678 = CARTESIAN_POINT('',(-15.81375900607,-7.765565927606,
    -3.552375183624));
#679 = CARTESIAN_POINT('',(-16.47069400306,-6.282719980293,
    -3.567007066832));
#680 = CARTESIAN_POINT('',(-16.96821296449,-4.73906501556,
    -3.581638418489));
#681 = CARTESIAN_POINT('',(-17.30034788077,-3.154271151017,
    -3.596270389512));
#682 = CARTESIAN_POINT('',(-17.46370563019,-1.548942223449,
    -3.610903003858));
#683 = CARTESIAN_POINT('',(-17.45293758847,1.865616278743,
    -3.642030212011));
#684 = CARTESIAN_POINT('',(-17.23263415146,3.6769573061,-3.658544464184)
  );
#685 = CARTESIAN_POINT('',(-16.79723698691,5.457112074385,
    -3.675047164867));
#686 = CARTESIAN_POINT('',(-16.15265752393,7.176563224855,
    -3.691542268945));
#687 = CARTESIAN_POINT('',(-15.3087022841,8.807432648546,-3.708037962371
    ));
#688 = CARTESIAN_POINT('',(-14.27948755991,10.323756141508,
    -3.72454198804));
#689 = CARTESIAN_POINT('',(-13.08295294032,11.701362915252,
    -3.741057469112));
#690 = CARTESIAN_POINT('',(-10.864403368,13.71795815978,-3.768388726981)
  );
#691 = CARTESIAN_POINT('',(-9.923419135338,14.448531549319,
    -3.77921753573));
#692 = CARTESIAN_POINT('',(-8.926572187751,15.105066963586,
    -3.790046864332));
#693 = CARTESIAN_POINT('',(-7.880715781915,15.682648529607,
    -3.800876056492));
#694 = CARTESIAN_POINT('',(-6.793113285623,16.177155212942,
    -3.811705377131));
#695 = CARTESIAN_POINT('',(-5.67140606343,16.585218254738,
    -3.822535097718));
#696 = CARTESIAN_POINT('',(-4.52362846951,16.904272314153,
    -3.833364588914));
#697 = CARTESIAN_POINT('',(-2.195766760792,17.360568629073,
    -3.854991724535));
#698 = CARTESIAN_POINT('',(-1.015418988832,17.498322995192,
    -3.865792572896));
#699 = CARTESIAN_POINT('',(0.174365137106,17.54426896974,-3.876591532228
    ));
#700 = CARTESIAN_POINT('',(1.365239461208,17.497751087415,-3.88738860863
    ));
#701 = CARTESIAN_POINT('',(2.548917261183,17.358997612706,
    -3.898185210231));
#702 = CARTESIAN_POINT('',(3.717176653542,17.129068314665,
    -3.908982979314));
#703 = CARTESIAN_POINT('',(4.861874045832,16.809905266103,
    -3.919782494014));
#704 = CARTESIAN_POINT('',(7.377366653882,15.893693610402,
    -3.944188099315));
#705 = CARTESIAN_POINT('',(8.730387109421,15.245692592589,
    -3.957801710535));
#706 = CARTESIAN_POINT('',(10.017539862193,14.466286135458,
    -3.971415727307));
#707 = CARTESIAN_POINT('',(11.224092084967,13.563551323991,
    -3.98503062385));
#708 = CARTESIAN_POINT('',(12.336624634671,12.547200152003,
    -3.998647224159));
#709 = CARTESIAN_POINT('',(13.343086414088,11.428597784512,
    -4.012264212532));
#710 = CARTESIAN_POINT('',(14.232786584252,10.220705538397,
    -4.025879452479));
#711 = CARTESIAN_POINT('',(15.597466804414,7.931090823998,
    -4.050177115804));
#712 = CARTESIAN_POINT('',(16.120719533714,6.877293151273,
    -4.060867872132));
#713 = CARTESIAN_POINT('',(16.562401545068,5.784366421697,
    -4.071555142713));
#714 = CARTESIAN_POINT('',(16.919173125007,4.659718091168,
    -4.082239140397));
#715 = CARTESIAN_POINT('',(17.18851322113,3.510990250976,-4.092922946088
    ));
#716 = CARTESIAN_POINT('',(17.36867479136,2.346038142851,-4.103610854703
    ));
#717 = CARTESIAN_POINT('',(17.458734123147,1.172934538663,
    -4.114304486392));
#718 = CARTESIAN_POINT('',(17.458734122635,-1.526074911E-08,
    -4.12499666303));
#719 = ORIENTED_EDGE('',*,*,#720,.F.);
#720 = EDGE_CURVE('',#721,#644,#723,.T.);
#721 = VERTEX_POINT('',#722);
#722 = CARTESIAN_POINT('',(17.458734122635,-4.577978E-09,-2.12499799782)
  );
#723 = B_SPLINE_CURVE_WITH_KNOTS('',8,(#724,#725,#726,#727,#728,#729,
    #730,#731,#732,#733,#734,#735,#736,#737,#738,#739,#740,#741,#742,
    #743,#744,#745,#746,#747,#748,#749,#750,#751,#752,#753,#754,#755,
    #756,#757,#758,#759,#760,#761,#762,#763,#764,#765,#766,#767,#768,
    #769,#770,#771,#772,#773,#774,#775,#776,#777,#778,#779,#780,#781,
    #782,#783,#784,#785,#786,#787,#788,#789,#790,#791,#792,#793,#794,
    #795),.UNSPECIFIED.,.F.,.F.,(9,7,7,7,7,7,7,7,7,7,9),(0.,
    8.852213709648E-02,0.196246560847,0.267720699176,0.369594400481,
    0.500468498838,0.632465055599,0.735561080325,0.806182015451,
    0.914105875419,1.),.UNSPECIFIED.);
#724 = CARTESIAN_POINT('',(17.458734122635,-9.15613185E-09,
    -2.12499799782));
#725 = CARTESIAN_POINT('',(17.458734122316,-1.213648172294,
    -2.136061309013));
#726 = CARTESIAN_POINT('',(17.362314147728,-2.427494757988,
    -2.147127080104));
#727 = CARTESIAN_POINT('',(17.169422127158,-3.632303550945,
    -2.158197807703));
#728 = CARTESIAN_POINT('',(16.881121325802,-4.819132893265,
    -2.169270879523));
#729 = CARTESIAN_POINT('',(16.499414954009,-5.979297896546,
    -2.180343298909));
#730 = CARTESIAN_POINT('',(16.027186030338,-7.104364768704,
    -2.191413730751));
#731 = CARTESIAN_POINT('',(15.468252499433,-8.186177255508,
    -2.202481868765));
#732 = CARTESIAN_POINT('',(14.047838366932,-10.47124156544,
    -2.227008229001));
#733 = CARTESIAN_POINT('',(13.14659178977,-11.6506374197,-2.240471719283
    ));
#734 = CARTESIAN_POINT('',(12.132576756618,-12.74064118552,
    -2.25392880856));
#735 = CARTESIAN_POINT('',(11.016358774253,-13.72887117214,
    -2.267382654322));
#736 = CARTESIAN_POINT('',(9.809787348342,-14.60450025847,
    -2.280838543289));
#737 = CARTESIAN_POINT('',(8.52599947721,-15.35830590322,-2.294299654705
    ));
#738 = CARTESIAN_POINT('',(7.179371532168,-15.98265582165,-2.30776624644
    ));
#739 = CARTESIAN_POINT('',(4.861383671197,-16.79686226898,-2.33016315412
    ));
#740 = CARTESIAN_POINT('',(3.915947102277,-17.06232968719,
    -2.339097781934));
#741 = CARTESIAN_POINT('',(2.954143837551,-17.26690754955,
    -2.348032777182));
#742 = CARTESIAN_POINT('',(1.980562335665,-17.40945271715,
    -2.356967669223));
#743 = CARTESIAN_POINT('',(0.999840848947,-17.48923613369,
    -2.365902389801));
#744 = CARTESIAN_POINT('',(1.666280585805E-02,-17.50592638593,
    -2.374836952254));
#745 = CARTESIAN_POINT('',(-0.964243931188,-17.45960673772,
    -2.383771091689));
#746 = CARTESIAN_POINT('',(-3.326168555995,-17.19577748259,
    -2.405435950999));
#747 = CARTESIAN_POINT('',(-4.700456714766,-16.91377604971,
    -2.418170189632));
#748 = CARTESIAN_POINT('',(-6.046809644299,-16.50627384305,
    -2.430900895797));
#749 = CARTESIAN_POINT('',(-7.351907335824,-15.9766967979,
    -2.443628794201));
#750 = CARTESIAN_POINT('',(-8.603093604149,-15.32996292405,
    -2.456356602094));
#751 = CARTESIAN_POINT('',(-9.788400322535,-14.57248545813,
    -2.469087112393));
#752 = CARTESIAN_POINT('',(-10.89656078693,-13.71215239787,
    -2.481821327066));
#753 = CARTESIAN_POINT('',(-13.22852519659,-11.53399382439,
    -2.510911106213));
#754 = CARTESIAN_POINT('',(-14.39695110806,-10.15424767239,
    -2.527284357419));
#755 = CARTESIAN_POINT('',(-15.39944415831,-8.640326596271,
    -2.543654345951));
#756 = CARTESIAN_POINT('',(-16.21881110709,-7.015946616203,
    -2.560022469896));
#757 = CARTESIAN_POINT('',(-16.84158341496,-5.306523555154,
    -2.576390841516));
#758 = CARTESIAN_POINT('',(-17.25846082489,-3.539276365971,
    -2.592761347001));
#759 = CARTESIAN_POINT('',(-17.46393232956,-1.742974557965,
    -2.609134870489));
#760 = CARTESIAN_POINT('',(-17.45333987157,1.860989440821,
    -2.641988697708));
#761 = CARTESIAN_POINT('',(-17.23363698703,3.671490498358,
    -2.658494868291));
#762 = CARTESIAN_POINT('',(-16.79904487863,5.450897870188,
    -2.674989510525));
#763 = CARTESIAN_POINT('',(-16.15545615571,7.16973541487,-2.691476562039
    ));
#764 = CARTESIAN_POINT('',(-15.31265263101,8.800162342741,
    -2.707964194212));
#765 = CARTESIAN_POINT('',(-14.2847180853,10.316245905881,
    -2.724460136002));
#766 = CARTESIAN_POINT('',(-13.08955326519,11.693842216974,
    -2.740967510755));
#767 = CARTESIAN_POINT('',(-10.70582596919,13.863280329084,
    -2.770350201918));
#768 = CARTESIAN_POINT('',(-9.572139778139,14.718218047683,
    -2.783241389697));
#769 = CARTESIAN_POINT('',(-8.360940490588,15.46668069507,
    -2.796132243831));
#770 = CARTESIAN_POINT('',(-7.08402845174,16.10066689792,-2.809022225195
    ));
#771 = CARTESIAN_POINT('',(-5.753912305338,16.613730189204,
    -2.821911842444));
#772 = CARTESIAN_POINT('',(-4.383795839476,17.001004003612,
    -2.834801777663));
#773 = CARTESIAN_POINT('',(-2.987550531762,17.259194456436,
    -2.847691990987));
#774 = CARTESIAN_POINT('',(-0.615648938194,17.474719480821,
    -2.869403011792));
#775 = CARTESIAN_POINT('',(0.354215391162,17.50122843371,-2.878229068598
    ));
#776 = CARTESIAN_POINT('',(1.32508392211,17.466195989917,-2.887054263918
    ));
#777 = CARTESIAN_POINT('',(2.292395873294,17.369630401551,
    -2.895878764579));
#778 = CARTESIAN_POINT('',(3.251639997903,17.211934435325,
    -2.904703246228));
#779 = CARTESIAN_POINT('',(4.198355019508,16.993889496625,
    -2.913528440077));
#780 = CARTESIAN_POINT('',(5.128134172306,16.716670850192,-2.92235464897
    ));
#781 = CARTESIAN_POINT('',(7.425015228172,15.870283370547,
    -2.944670136503));
#782 = CARTESIAN_POINT('',(8.764344790597,15.224011606385,-2.95816616434
    ));
#783 = CARTESIAN_POINT('',(10.038595582204,14.448791874397,
    -2.971662660843));
#784 = CARTESIAN_POINT('',(11.233432269407,13.552523779752,
    -2.985160036674));
#785 = CARTESIAN_POINT('',(12.335792804754,12.544688264362,
    -2.998659043437));
#786 = CARTESIAN_POINT('',(13.333937753971,11.436361884464,
    -3.012158401342));
#787 = CARTESIAN_POINT('',(14.217445352986,10.240165690845,
    -3.02565600623));
#788 = CARTESIAN_POINT('',(15.582820303887,7.960520483517,-3.04987908487
    ));
#789 = CARTESIAN_POINT('',(16.110121676387,6.903459221256,
    -3.060612599674));
#790 = CARTESIAN_POINT('',(16.555266981962,5.806808091148,
    -3.071342581158));
#791 = CARTESIAN_POINT('',(16.914863894603,4.678058381927,
    -3.082069216842));
#792 = CARTESIAN_POINT('',(17.18635148634,3.52494074652,-3.092795619885)
  );
#793 = CARTESIAN_POINT('',(17.367954554279,2.355403138236,
    -3.103526155357));
#794 = CARTESIAN_POINT('',(17.458734123046,1.177615325881,
    -3.114262484992));
#795 = CARTESIAN_POINT('',(17.458734122635,-1.220773171E-08,
    -3.124997330424));
#796 = ORIENTED_EDGE('',*,*,#797,.F.);
#797 = EDGE_CURVE('',#798,#721,#800,.T.);
#798 = VERTEX_POINT('',#799);
#799 = CARTESIAN_POINT('',(17.458734122635,-3.052084E-09,-1.124998665214
    ));
#800 = B_SPLINE_CURVE_WITH_KNOTS('',8,(#801,#802,#803,#804,#805,#806,
    #807,#808,#809,#810,#811,#812,#813,#814,#815,#816,#817,#818,#819,
    #820,#821,#822,#823,#824,#825,#826,#827,#828,#829,#830,#831,#832,
    #833,#834,#835,#836,#837,#838,#839,#840,#841,#842,#843,#844,#845,
    #846,#847,#848,#849,#850,#851,#852,#853,#854,#855,#856,#857,#858,
    #859,#860,#861,#862,#863,#864,#865,#866,#867,#868,#869,#870,#871,
    #872),.UNSPECIFIED.,.F.,.F.,(9,7,7,7,7,7,7,7,7,7,9),(0.,
    8.852101966137E-02,0.196244079739,0.267711483132,0.383530494029,
    0.500523805106,0.632545119499,0.718131629906,0.805017180884,
    0.901262125416,1.),.UNSPECIFIED.);
#801 = CARTESIAN_POINT('',(17.458734122635,-6.10403106E-09,
    -1.124998665214));
#802 = CARTESIAN_POINT('',(17.458734122423,-1.213646735367,
    -1.136061963275));
#803 = CARTESIAN_POINT('',(17.362314376101,-2.427491885845,-1.1471277214
    ));
#804 = CARTESIAN_POINT('',(17.169422811745,-3.63229927596,
    -1.158198435862));
#805 = CARTESIAN_POINT('',(16.88112268959,-4.81912727945,-1.169271494505
    ));
#806 = CARTESIAN_POINT('',(16.499417210681,-5.979291038059,
    -1.180343900813));
#807 = CARTESIAN_POINT('',(16.027189380049,-7.104356788506,
    -1.191414319635));
#808 = CARTESIAN_POINT('',(15.468257124418,-8.186168303722,
    -1.202482444553));
#809 = CARTESIAN_POINT('',(14.047846200433,-10.47123080271,
    -1.227008775384));
#810 = CARTESIAN_POINT('',(13.146601644677,-11.65062590349,
    -1.240472249294));
#811 = CARTESIAN_POINT('',(12.132588838546,-12.74062922557,
    -1.253929322216));
#812 = CARTESIAN_POINT('',(11.01637323891,-13.72885911459,
    -1.267383151615));
#813 = CARTESIAN_POINT('',(9.80980429785,-14.60448847692,-1.280839024185
    ));
#814 = CARTESIAN_POINT('',(8.526018954808,-15.35829479009,
    -1.294300119173));
#815 = CARTESIAN_POINT('',(7.179393518949,-15.98264577909,
    -1.307766694454));
#816 = CARTESIAN_POINT('',(4.861485101661,-16.79682817981,
    -1.330162846137));
#817 = CARTESIAN_POINT('',(3.916128943213,-17.0622799231,-1.339096733973
    ));
#818 = CARTESIAN_POINT('',(2.954408334605,-17.26685235278,
    -1.348030989276));
#819 = CARTESIAN_POINT('',(1.980910580072,-17.40940256961,
    -1.356965141549));
#820 = CARTESIAN_POINT('',(1.000272768931,-17.48920161972,
    -1.365899122501));
#821 = CARTESIAN_POINT('',(1.717716009901E-02,-17.50591806323,
    -1.374832945385));
#822 = CARTESIAN_POINT('',(-0.963649559174,-17.45963500004,
    -1.383766345337));
#823 = CARTESIAN_POINT('',(-3.515532327451,-17.17468712483,
    -1.407173504326));
#824 = CARTESIAN_POINT('',(-5.076070248098,-16.83435348728,
    -1.421653600862));
#825 = CARTESIAN_POINT('',(-6.597958003888,-16.3319774699,
    -1.436127838757));
#826 = CARTESIAN_POINT('',(-8.061704013589,-15.67306883379,
    -1.450597844466));
#827 = CARTESIAN_POINT('',(-9.448985878409,-14.86550372142,
    -1.465068362464));
#828 = CARTESIAN_POINT('',(-10.74274092098,-13.91960708608,
    -1.479543959387));
#829 = CARTESIAN_POINT('',(-11.92715172505,-12.84803090569,
    -1.494026160883));
#830 = CARTESIAN_POINT('',(-14.06013439564,-10.47343577092,
    -1.523128919134));
#831 = CARTESIAN_POINT('',(-15.00724466881,-9.167009888583,
    -1.537763721076));
#832 = CARTESIAN_POINT('',(-15.81476549206,-7.76351598972,
    -1.552397161445));
#833 = CARTESIAN_POINT('',(-16.47150826895,-6.280584897407,
    -1.567029045054));
#834 = CARTESIAN_POINT('',(-16.96882712897,-4.7368654521,-1.581660395044
    ));
#835 = CARTESIAN_POINT('',(-17.30075661203,-3.152028545591,
    -1.596292362799));
#836 = CARTESIAN_POINT('',(-17.46390626738,-1.546678453975,
    -1.610924973111));
#837 = CARTESIAN_POINT('',(-17.45269732695,1.867355245941,
    -1.642047401621));
#838 = CARTESIAN_POINT('',(-17.23228486297,3.678142759503,
    -1.658556862692));
#839 = CARTESIAN_POINT('',(-16.79690766528,5.45774349332,-1.675054786624
    ));
#840 = CARTESIAN_POINT('',(-16.15247365519,7.176666307692,
    -1.691545123722));
#841 = CARTESIAN_POINT('',(-15.30878187992,8.807057519145,
    -1.708036049252));
#842 = CARTESIAN_POINT('',(-14.27993588335,10.322975171965,
    -1.724535298322));
#843 = CARTESIAN_POINT('',(-13.08385897158,11.700268871481,
    -1.741045986615));
#844 = CARTESIAN_POINT('',(-10.8763693652,13.707256540191,
    -1.768243719499));
#845 = CARTESIAN_POINT('',(-9.947391828615,14.430041233675,
    -1.778943651301));
#846 = CARTESIAN_POINT('',(-8.963791451111,15.080613682351,
    -1.789644116607));
#847 = CARTESIAN_POINT('',(-7.932171127594,15.654221272523,
    -1.800344490798));
#848 = CARTESIAN_POINT('',(-6.859527150432,16.146868221653,
    -1.811045013698));
#849 = CARTESIAN_POINT('',(-5.753219211633,16.555275984149,
    -1.821745926433));
#850 = CARTESIAN_POINT('',(-4.620984595554,16.876930828409,
    -1.832446616929));
#851 = CARTESIAN_POINT('',(-2.303553895932,17.347047206607,
    -1.854005308905));
#852 = CARTESIAN_POINT('',(-1.117464872024,17.492876840512,
    -1.864866430484));
#853 = CARTESIAN_POINT('',(7.872966844264E-02,17.545926981313,
    -1.875725621762));
#854 = CARTESIAN_POINT('',(1.276546801754,17.505481273048,
    -1.886582866671));
#855 = CARTESIAN_POINT('',(2.467559650014,17.371727075621,
    -1.897439592397));
#856 = CARTESIAN_POINT('',(3.643403282112,17.145701518416,
    -1.908297474495));
#857 = CARTESIAN_POINT('',(4.795788387262,16.829344041212,
    -1.919157104831));
#858 = CARTESIAN_POINT('',(7.157983615153,15.978481084568,
    -1.942045726588));
#859 = CARTESIAN_POINT('',(8.36110243849,15.423968887122,-1.954079439879
    ));
#860 = CARTESIAN_POINT('',(9.514615849483,14.766084462657,
    -1.966114067044));
#861 = CARTESIAN_POINT('',(10.608217840935,14.010137573718,
    -1.978149890307));
#862 = CARTESIAN_POINT('',(11.632413674135,13.162526973304,
    -1.990187349933));
#863 = CARTESIAN_POINT('',(12.578469634604,12.230656261393,
    -2.002225939557));
#864 = CARTESIAN_POINT('',(13.438480087416,11.223004968423,
    -2.014263745059));
#865 = CARTESIAN_POINT('',(14.992535729394,9.047863204054,-2.03863921641
    ));
#866 = CARTESIAN_POINT('',(15.682088889292,7.876371243476,
    -2.050982593921));
#867 = CARTESIAN_POINT('',(16.26664156372,6.645316624542,-2.063319986422
    ));
#868 = CARTESIAN_POINT('',(16.740338350299,5.365769504861,-2.075651596)
  );
#869 = CARTESIAN_POINT('',(17.098750662689,4.049270160598,
    -2.087980883637));
#870 = CARTESIAN_POINT('',(17.338772951578,2.707783108895,
    -2.100314537753));
#871 = CARTESIAN_POINT('',(17.45873412299,1.35372008674,-2.112657825747)
  );
#872 = CARTESIAN_POINT('',(17.458734122635,-9.15564158E-09,
    -2.124997997819));
#873 = ORIENTED_EDGE('',*,*,#874,.F.);
#874 = EDGE_CURVE('',#875,#798,#877,.T.);
#875 = VERTEX_POINT('',#876);
#876 = CARTESIAN_POINT('',(17.458734122635,-1.525788E-09,-0.124999332607
    ));
#877 = B_SPLINE_CURVE_WITH_KNOTS('',8,(#878,#879,#880,#881,#882,#883,
    #884,#885,#886,#887,#888,#889,#890,#891,#892,#893,#894,#895,#896,
    #897,#898,#899,#900,#901,#902,#903,#904,#905,#906,#907,#908,#909,
    #910,#911,#912,#913,#914,#915,#916,#917,#918,#919,#920,#921,#922,
    #923,#924,#925,#926,#927,#928,#929,#930,#931,#932,#933,#934,#935,
    #936,#937,#938,#939,#940,#941,#942,#943,#944,#945,#946,#947,#948,
    #949),.UNSPECIFIED.,.F.,.F.,(9,7,7,7,7,7,7,7,7,7,9),(0.,
    8.852110798786E-02,0.196244271613,0.267705438069,0.383516965806,
    0.500510541204,0.632622552124,0.719166820373,0.805535946996,
    0.914040883477,1.),.UNSPECIFIED.);
#878 = CARTESIAN_POINT('',(17.458734122635,-3.05198E-09,-0.124999332607)
  );
#879 = CARTESIAN_POINT('',(17.458734122529,-1.213645182446,
    -0.13606261648));
#880 = CARTESIAN_POINT('',(17.362314622906,-2.427488781612,
    -0.14712836058));
#881 = CARTESIAN_POINT('',(17.169423551654,-3.632294655404,
    -0.158199060846));
#882 = CARTESIAN_POINT('',(16.881124163633,-4.819121211758,
    -0.169272105253));
#883 = CARTESIAN_POINT('',(16.499419649816,-5.979283625004,
    -0.180344497425));
#884 = CARTESIAN_POINT('',(16.027193000619,-7.104348162994,
    -0.191414902169));
#885 = CARTESIAN_POINT('',(15.46826212341,-8.186158628015,
    -0.202483012934));
#886 = CARTESIAN_POINT('',(14.047854665893,-10.47121917206,
    -0.227009312008));
#887 = CARTESIAN_POINT('',(13.14661229299,-11.65061346061,
    -0.240472768248));
#888 = CARTESIAN_POINT('',(12.132601891527,-12.74061630482,
    -0.253929823516));
#889 = CARTESIAN_POINT('',(11.016388864529,-13.72884608977,
    -0.267383635255));
#890 = CARTESIAN_POINT('',(9.809822606133,-14.60447575118,
    -0.280839490128));
#891 = CARTESIAN_POINT('',(8.526039992377,-15.35828278712,
    -0.294300567386));
#892 = CARTESIAN_POINT('',(7.179417265197,-15.98263493298,-0.30776712491
    ));
#893 = CARTESIAN_POINT('',(4.861594761892,-16.79679132261,
    -0.330162459005));
#894 = CARTESIAN_POINT('',(3.916325567828,-17.06222610985,
    -0.339095546541));
#895 = CARTESIAN_POINT('',(2.954694352372,-17.26679265961,
    -0.348029001581));
#896 = CARTESIAN_POINT('',(1.981287171466,-17.40934833183,
    -0.356962353782));
#897 = CARTESIAN_POINT('',(1.000739856836,-17.48916428344,
    -0.365895534814));
#898 = CARTESIAN_POINT('',(1.773340272879E-02,-17.50590904584,
    -0.374828557842));
#899 = CARTESIAN_POINT('',(-0.963006774356,-17.45966554169,
    -0.383761158029));
#900 = CARTESIAN_POINT('',(-3.514708702546,-17.17484587496,
    -0.40716655028));
#901 = CARTESIAN_POINT('',(-5.075157513248,-16.83461123409,
    -0.421645677605));
#902 = CARTESIAN_POINT('',(-6.596969531284,-16.33235418141,
    -0.436118947676));
#903 = CARTESIAN_POINT('',(-8.06065679594,-15.67358228862,
    -0.450587985894));
#904 = CARTESIAN_POINT('',(-9.447900099681,-14.86616900229,
    -0.465057535264));
#905 = CARTESIAN_POINT('',(-10.74163945883,-13.92043599336,
    -0.479532161496));
#906 = CARTESIAN_POINT('',(-11.92605968554,-12.84903146512,
    -0.494013390226));
#907 = CARTESIAN_POINT('',(-14.0591863214,-10.47470839915,
    -0.523115175585));
#908 = CARTESIAN_POINT('',(-15.00641484276,-9.168368252132,
    -0.537749975274));
#909 = CARTESIAN_POINT('',(-15.81406270119,-7.764947454121,
    -0.552383414091));
#910 = CARTESIAN_POINT('',(-16.47093970454,-6.282075815104,
    -0.567015297388));
#911 = CARTESIAN_POINT('',(-16.96839829424,-4.738401393149,
    -0.581646648511));
#912 = CARTESIAN_POINT('',(-17.30047122979,-3.153594539628,
    -0.596278618526));
#913 = CARTESIAN_POINT('',(-17.46376619539,-1.548259223797,
    -0.610911231644));
#914 = CARTESIAN_POINT('',(-17.45286232563,1.867014847056,
    -0.642044964235));
#915 = CARTESIAN_POINT('',(-17.23231599689,3.679065627762,
    -0.658565765367));
#916 = CARTESIAN_POINT('',(-16.79650609508,5.459884140093,
    -0.675074995952));
#917 = CARTESIAN_POINT('',(-16.15135529929,7.179918675506,
    -0.691576621976));
#918 = CARTESIAN_POINT('',(-15.30668640204,8.811259653004,
    -0.708078842305));
#919 = CARTESIAN_POINT('',(-14.2766386513,10.327915460674,
    -0.724589410727));
#920 = CARTESIAN_POINT('',(-13.07917962157,11.705691148795,
    -0.741111454071));
#921 = CARTESIAN_POINT('',(-10.86009522021,13.721282971915,
    -0.768440185772));
#922 = CARTESIAN_POINT('',(-9.919683410734,14.450955348533,
    -0.779259921605));
#923 = CARTESIAN_POINT('',(-8.923524367211,15.106698237471,
    -0.790080176685));
#924 = CARTESIAN_POINT('',(-7.878455343621,15.683609940617,
    -0.800900296206));
#925 = CARTESIAN_POINT('',(-6.791722213848,16.177581031042,
    -0.811720542985));
#926 = CARTESIAN_POINT('',(-5.670947524845,16.585251992039,
    -0.822541186611));
#927 = CARTESIAN_POINT('',(-4.524145413978,16.904064105397,
    -0.833361599804));
#928 = CARTESIAN_POINT('',(-2.19777771335,17.360280976563,
    -0.854975231969));
#929 = CARTESIAN_POINT('',(-1.017934367871,17.498119946962,
    -0.865771644057));
#930 = CARTESIAN_POINT('',(0.171349132678,17.544227497687,
    -0.876566169498));
#931 = CARTESIAN_POINT('',(1.361737048123,17.497947800112,-0.88735881408
    ));
#932 = CARTESIAN_POINT('',(2.544952806267,17.359507328386,
    -0.898150982963));
#933 = CARTESIAN_POINT('',(3.712784404729,17.129962763228,
    -0.908944315329));
#934 = CARTESIAN_POINT('',(4.857097819693,16.811251670546,
    -0.919739388844));
#935 = CARTESIAN_POINT('',(7.367811870272,15.89766570447,-0.944095858533
    ));
#936 = CARTESIAN_POINT('',(8.716745969524,15.252663872111,
    -0.957664675254));
#937 = CARTESIAN_POINT('',(10.00033976873,14.477080642155,
    -0.971233920063));
#938 = CARTESIAN_POINT('',(11.203998571057,13.578899908152,
    -0.984804059303));
#939 = CARTESIAN_POINT('',(12.314423152061,12.567722199041,
    -0.998375910321));
#940 = CARTESIAN_POINT('',(13.319662056679,11.454781490242,
    -1.011948184709));
#941 = CARTESIAN_POINT('',(14.209105032594,10.252890380419,
    -1.025518742358));
#942 = CARTESIAN_POINT('',(15.579990314349,7.966191231801,
    -1.049822833015));
#943 = CARTESIAN_POINT('',(16.108073822505,6.908502096051,-1.06056459091
    ));
#944 = CARTESIAN_POINT('',(16.55388828836,5.811133786813,-1.071302807086
    ));
#945 = CARTESIAN_POINT('',(16.914031152313,4.681593876396,
    -1.082037663315));
#946 = CARTESIAN_POINT('',(17.185933737193,3.527630192386,
    -1.092772278654));
#947 = CARTESIAN_POINT('',(17.367815372401,2.357208619231,
    -1.103511032215));
#948 = CARTESIAN_POINT('',(17.458734122841,1.178517693653,
    -1.114255594198));
#949 = CARTESIAN_POINT('',(17.458734122635,-6.10358697E-09,
    -1.124998665214));
#950 = ORIENTED_EDGE('',*,*,#951,.F.);
#951 = EDGE_CURVE('',#952,#875,#954,.T.);
#952 = VERTEX_POINT('',#953);
#953 = CARTESIAN_POINT('',(12.343648383748,12.346730000588,0.));
#954 = B_SPLINE_CURVE_WITH_KNOTS('',8,(#955,#956,#957,#958,#959,#960,
    #961,#962,#963,#964,#965,#966,#967,#968,#969,#970,#971,#972,#973,
    #974,#975,#976,#977,#978,#979,#980,#981,#982,#983,#984,#985,#986,
    #987,#988,#989,#990,#991,#992,#993,#994,#995,#996,#997,#998,#999,
    #1000,#1001,#1002,#1003,#1004,#1005,#1006,#1007,#1008,#1009,#1010,
    #1011,#1012,#1013,#1014,#1015,#1016,#1017,#1018,#1019,#1020,#1021,
    #1022,#1023,#1024,#1025,#1026),.UNSPECIFIED.,.F.,.F.,(9,7,7,7,7,7,7,
    7,7,7,9),(0.,8.852079431038E-02,0.196243574934,0.267703058869,
    0.383512443256,0.500505637192,0.615751090531,0.734970630575,
    0.805021331728,0.913985947726,1.),.UNSPECIFIED.);
#955 = CARTESIAN_POINT('',(17.458734122635,1.421E-14,0.875));
#956 = CARTESIAN_POINT('',(17.458734122635,-1.213644831763,
    0.863936719357));
#957 = CARTESIAN_POINT('',(17.36231467868,-2.427488082871,0.852870978312
    ));
#958 = CARTESIAN_POINT('',(17.169423718163,-3.632293616529,
    0.841800281261));
#959 = CARTESIAN_POINT('',(16.881124494904,-4.819119848298,
    0.830727240111));
#960 = CARTESIAN_POINT('',(16.499420197779,-5.979281959779,
    0.819654851108));
#961 = CARTESIAN_POINT('',(16.027193813838,-7.104346225839,
    0.808584449485));
#962 = CARTESIAN_POINT('',(15.468263245923,-8.186156455396,
    0.797516341922));
#963 = CARTESIAN_POINT('',(14.047856569283,-10.47121655637,
    0.772990050021));
#964 = CARTESIAN_POINT('',(13.146614690095,-11.65061065861,
    0.759526597791));
#965 = CARTESIAN_POINT('',(12.13260483276,-12.74061339254,0.746069546521
    ));
#966 = CARTESIAN_POINT('',(11.016392388473,-13.72884315147,
    0.732615738786));
#967 = CARTESIAN_POINT('',(9.809826737759,-14.60447287877,0.719159887921
    ));
#968 = CARTESIAN_POINT('',(8.526044742664,-15.35828007638,0.705698814687
    ));
#969 = CARTESIAN_POINT('',(7.179422629642,-15.98263248253,0.692232261195
    ));
#970 = CARTESIAN_POINT('',(4.861619590139,-16.79678297702,0.669837112332
    ));
#971 = CARTESIAN_POINT('',(3.916370097118,-17.06221392195,0.6609042061)
  );
#972 = CARTESIAN_POINT('',(2.95475913297,-17.26677913849,0.651970932357)
  );
#973 = CARTESIAN_POINT('',(1.981372470878,-17.40933604528,0.64303776141)
  );
#974 = CARTESIAN_POINT('',(1.0008456577,-17.48915582438,0.634104761598)
  );
#975 = CARTESIAN_POINT('',(1.785940120895E-02,-17.50590700066,
    0.625171919775));
#976 = CARTESIAN_POINT('',(-0.962861169948,-17.45967245667,
    0.616239500772));
#977 = CARTESIAN_POINT('',(-3.514521976052,-17.17488184753,
    0.592834510165));
#978 = CARTESIAN_POINT('',(-5.074950448864,-16.83466967998,0.57835560381
    ));
#979 = CARTESIAN_POINT('',(-6.596745167597,-16.33243965527,
    0.563882554388));
#980 = CARTESIAN_POINT('',(-8.060418996842,-15.67369884768,
    0.549413736744));
#981 = CARTESIAN_POINT('',(-9.447653457746,-14.8663200896,0.534944408203
    ));
#982 = CARTESIAN_POINT('',(-10.7413891807,-13.92062430562,0.520470003276
    ));
#983 = CARTESIAN_POINT('',(-11.92581148722,-12.84925883887,
    0.505988996324));
#984 = CARTESIAN_POINT('',(-14.05897079574,-10.4749976721,0.476887432778
    ));
#985 = CARTESIAN_POINT('',(-15.00622619537,-9.168677015333,
    0.462252633608));
#986 = CARTESIAN_POINT('',(-15.81390292962,-7.765272835687,
    0.447619195152));
#987 = CARTESIAN_POINT('',(-16.47081044365,-6.282414712893,
    0.432987311937));
#988 = CARTESIAN_POINT('',(-16.96830079514,-4.738750527068,
    0.418355960566));
#989 = CARTESIAN_POINT('',(-17.30040633893,-3.153950506813,
    0.403723990045));
#990 = CARTESIAN_POINT('',(-17.46373433525,-1.548618551536,
    0.389091376293));
#991 = CARTESIAN_POINT('',(-17.45363424698,1.635417904374,0.360065612815
    ));
#992 = CARTESIAN_POINT('',(-17.28519566452,3.215677571971,0.345658347879
    ));
#993 = CARTESIAN_POINT('',(-16.95312965307,4.775295897413,0.331257814004
    ));
#994 = CARTESIAN_POINT('',(-16.46074189765,6.294594016344,0.316862315576
    ));
#995 = CARTESIAN_POINT('',(-15.81377350177,7.754780502364,0.302467233728
    ));
#996 = CARTESIAN_POINT('',(-15.02048687011,9.138027789021,0.28806788417)
  );
#997 = CARTESIAN_POINT('',(-14.09154867452,10.427473081644,
    0.273662440182));
#998 = CARTESIAN_POINT('',(-11.95428864135,12.828642584373,
    0.244363201527));
#999 = CARTESIAN_POINT('',(-10.73632660411,13.933952752639,
    0.229454486266));
#1000 = CARTESIAN_POINT('',(-9.40231972932,14.90609970723,0.214547109954
    ));
#1001 = CARTESIAN_POINT('',(-7.969550476457,15.731303501212,
    0.19964079818));
#1002 = CARTESIAN_POINT('',(-6.456672077188,16.398378429831,
    0.184734170813));
#1003 = CARTESIAN_POINT('',(-4.883737473775,16.898901145834,
    0.169825952228));
#1004 = CARTESIAN_POINT('',(-3.27208099295,17.227088294001,
    0.154915767265));
#1005 = CARTESIAN_POINT('',(-0.688680251801,17.47156287509,
    0.131260503702));
#1006 = CARTESIAN_POINT('',(0.273211835336,17.501939356771,
    0.122505579614));
#1007 = CARTESIAN_POINT('',(1.236354772532,17.471770728422,
    0.113751506852));
#1008 = CARTESIAN_POINT('',(2.196297471244,17.381044850145,
    0.104998129019));
#1009 = CARTESIAN_POINT('',(3.148634786268,17.230131868652,
    9.624479746216E-02));
#1010 = CARTESIAN_POINT('',(4.089008008645,17.019769071045,
    8.749080520175E-02));
#1011 = CARTESIAN_POINT('',(5.013109079961,16.75107540963,
    7.873585137455E-02));
#1012 = CARTESIAN_POINT('',(7.322216038341,15.919308519584,
    5.636154961706E-02));
#1013 = CARTESIAN_POINT('',(8.678759650416,15.27537967192,
    4.273521049205E-02));
#1014 = CARTESIAN_POINT('',(9.969763595969,14.499569346178,
    2.910847667872E-02));
#1015 = CARTESIAN_POINT('',(11.180425679398,13.599927692996,
    1.548083750297E-02));
#1016 = CARTESIAN_POINT('',(12.297256990648,12.586149789148,
    1.851420811726E-03));
#1017 = CARTESIAN_POINT('',(13.308136431419,11.469594623187,
    -1.177847827776E-02));
#1018 = CARTESIAN_POINT('',(14.20230278029,10.263226935304,
    -2.540669283461E-02));
#1019 = CARTESIAN_POINT('',(15.577615357204,7.970946313428,
    -4.977520471263E-02));
#1020 = CARTESIAN_POINT('',(16.10635522126,6.912730885662,
    -6.052387613933E-02));
#1021 = CARTESIAN_POINT('',(16.552731241409,5.814761334136,
    -7.126899829238E-02));
#1022 = CARTESIAN_POINT('',(16.913332273556,4.684558865295,
    -8.201074857209E-02));
#1023 = CARTESIAN_POINT('',(17.185583135203,3.529885708791,
    -9.275225119794E-02));
#1024 = CARTESIAN_POINT('',(17.367698560578,2.358722820929,
    -0.103497896865));
#1025 = CARTESIAN_POINT('',(17.458734122738,1.179274511915,
    -0.114249362713));
#1026 = CARTESIAN_POINT('',(17.458734122635,-3.05183789E-09,
    -0.124999332607));
#1027 = ORIENTED_EDGE('',*,*,#1028,.F.);
#1028 = EDGE_CURVE('',#1029,#952,#1031,.T.);
#1029 = VERTEX_POINT('',#1030);
#1030 = CARTESIAN_POINT('',(6.93462313522,16.022434243489,
    -1.231653667944E-16));
#1031 = CIRCLE('',#1032,17.458734122635);
#1032 = AXIS2_PLACEMENT_3D('',#1033,#1034,#1035);
#1033 = CARTESIAN_POINT('',(0.,0.,0.));
#1034 = DIRECTION('',(0.,0.,-1.));
#1035 = DIRECTION('',(1.,0.,0.));
#1036 = ORIENTED_EDGE('',*,*,#1037,.F.);
#1037 = EDGE_CURVE('',#1038,#1029,#1040,.T.);
#1038 = VERTEX_POINT('',#1039);
#1039 = CARTESIAN_POINT('',(-6.934734370595,-16.02238610068,0.5));
#1040 = B_SPLINE_CURVE_WITH_KNOTS('',8,(#1041,#1042,#1043,#1044,#1045,
    #1046,#1047,#1048,#1049,#1050,#1051,#1052,#1053,#1054,#1055,#1056,
    #1057,#1058,#1059,#1060,#1061,#1062,#1063,#1064,#1065,#1066,#1067,
    #1068,#1069,#1070,#1071,#1072,#1073,#1074,#1075,#1076,#1077,#1078,
    #1079,#1080,#1081,#1082,#1083,#1084,#1085,#1086,#1087,#1088,#1089,
    #1090,#1091,#1092,#1093,#1094,#1095,#1096,#1097,#1098,#1099,#1100,
    #1101,#1102,#1103,#1104,#1105,#1106,#1107,#1108,#1109,#1110,#1111,
    #1112),.UNSPECIFIED.,.F.,.F.,(9,7,7,7,7,7,7,7,7,7,9),(0.,
    8.852106708014E-02,0.196244178921,0.267702597272,0.383510775757,
    0.500504360169,0.632564157813,0.719180999733,0.805585615046,
    0.914448103601,1.),.UNSPECIFIED.);
#1041 = CARTESIAN_POINT('',(17.458734122635,-1.22081687E-08,
    0.815002669575));
#1042 = CARTESIAN_POINT('',(17.45873412221,-1.213644528613,
    0.803939391563));
#1043 = CARTESIAN_POINT('',(17.362314726642,-2.427487464617,
    0.792873653864));
#1044 = CARTESIAN_POINT('',(17.169423865738,-3.632292689903,
    0.781802959536));
#1045 = CARTESIAN_POINT('',(16.881124791325,-4.819118627197,
    0.770729920937));
#1046 = CARTESIAN_POINT('',(16.499420689357,-5.979280464947,
    0.759657534817));
#1047 = CARTESIAN_POINT('',(16.027194544374,-7.104344484184,
    0.748587136254));
#1048 = CARTESIAN_POINT('',(15.468264256288,-8.186154499568,
    0.737519031424));
#1049 = CARTESIAN_POINT('',(14.047858281798,-10.47121420347,
    0.712992745969));
#1050 = CARTESIAN_POINT('',(13.14661684447,-11.65060814104,
    0.699529297348));
#1051 = CARTESIAN_POINT('',(12.13260747414,-12.74061077782,0.68607224971
    ));
#1052 = CARTESIAN_POINT('',(11.016395550543,-13.72884051559,
    0.672618445612));
#1053 = CARTESIAN_POINT('',(9.809830443258,-14.60447030308,
    0.659162598384));
#1054 = CARTESIAN_POINT('',(8.526049000739,-15.35827764688,
    0.645701528772));
#1055 = CARTESIAN_POINT('',(7.179427436303,-15.98263028705,
    0.632234978889));
#1056 = CARTESIAN_POINT('',(4.86164190323,-16.79677547571,0.609839996639
    ));
#1057 = CARTESIAN_POINT('',(3.916410134184,-17.06220296244,
    0.600907253514));
#1058 = CARTESIAN_POINT('',(2.95481738915,-17.26676697805,0.591974142867
    ));
#1059 = CARTESIAN_POINT('',(1.981449186935,-17.40932499401,
    0.583041134975));
#1060 = CARTESIAN_POINT('',(1.000940818118,-17.48914821497,
    0.574108298187));
#1061 = CARTESIAN_POINT('',(1.797273275372E-02,-17.50590515997,
    0.565175619379));
#1062 = CARTESIAN_POINT('',(-0.96273019947,-17.45967867545,
    0.556243363376));
#1063 = CARTESIAN_POINT('',(-3.514353956321,-17.17491420997,
    0.532838734598));
#1064 = CARTESIAN_POINT('',(-5.074764079772,-16.83472227498,
    0.51836002754));
#1065 = CARTESIAN_POINT('',(-6.59654318578,-16.33251659138,0.50388717714
    ));
#1066 = CARTESIAN_POINT('',(-8.060204883416,-15.67380378488,
    0.489418558461));
#1067 = CARTESIAN_POINT('',(-9.447431350952,-14.8664561351,0.47494942911
    ));
#1068 = CARTESIAN_POINT('',(-10.74116377308,-13.92079389316,
    0.460475223787));
#1069 = CARTESIAN_POINT('',(-11.9255879307,-12.84946362746,
    0.445994416846));
#1070 = CARTESIAN_POINT('',(-14.05877665111,-10.47525823736,
    0.416893053304));
#1071 = CARTESIAN_POINT('',(-15.0060562616,-9.168955137326,
    0.402258254562));
#1072 = CARTESIAN_POINT('',(-15.81375900607,-7.765565927606,
    0.387624816376));
#1073 = CARTESIAN_POINT('',(-16.47069400306,-6.282719980293,
    0.372992933168));
#1074 = CARTESIAN_POINT('',(-16.96821296449,-4.73906501556,
    0.358361581511));
#1075 = CARTESIAN_POINT('',(-17.30034788077,-3.154271151017,
    0.343729610488));
#1076 = CARTESIAN_POINT('',(-17.46370563019,-1.548942223449,
    0.329096996142));
#1077 = CARTESIAN_POINT('',(-17.45293758847,1.865616278743,
    0.297969787989));
#1078 = CARTESIAN_POINT('',(-17.23263415146,3.6769573061,0.281455535816)
  );
#1079 = CARTESIAN_POINT('',(-16.79723698691,5.457112074385,
    0.264952835133));
#1080 = CARTESIAN_POINT('',(-16.15265752393,7.176563224855,
    0.248457731055));
#1081 = CARTESIAN_POINT('',(-15.3087022841,8.807432648546,0.231962037629
    ));
#1082 = CARTESIAN_POINT('',(-14.27948755991,10.323756141508,
    0.21545801196));
#1083 = CARTESIAN_POINT('',(-13.08295294032,11.701362915252,
    0.198942530888));
#1084 = CARTESIAN_POINT('',(-10.864403368,13.71795815978,0.171611273019)
  );
#1085 = CARTESIAN_POINT('',(-9.923419135338,14.448531549319,
    0.16078246427));
#1086 = CARTESIAN_POINT('',(-8.926572187751,15.105066963586,
    0.149953135668));
#1087 = CARTESIAN_POINT('',(-7.880715781915,15.682648529607,
    0.139123943508));
#1088 = CARTESIAN_POINT('',(-6.793113285623,16.177155212942,
    0.128294622869));
#1089 = CARTESIAN_POINT('',(-5.67140606343,16.585218254738,
    0.117464902282));
#1090 = CARTESIAN_POINT('',(-4.52362846951,16.904272314153,
    0.106635411086));
#1091 = CARTESIAN_POINT('',(-2.195766760792,17.360568629073,
    8.50082754649E-02));
#1092 = CARTESIAN_POINT('',(-1.015418988832,17.498322995192,
    7.42074271042E-02));
#1093 = CARTESIAN_POINT('',(0.174365137106,17.54426896974,
    6.340846777154E-02));
#1094 = CARTESIAN_POINT('',(1.365239461208,17.497751087415,
    5.261139137026E-02));
#1095 = CARTESIAN_POINT('',(2.548917261183,17.358997612706,
    4.181478976929E-02));
#1096 = CARTESIAN_POINT('',(3.717176653542,17.129068314665,
    3.101702068639E-02));
#1097 = CARTESIAN_POINT('',(4.861874045832,16.809905266103,
    2.021750598632E-02));
#1098 = CARTESIAN_POINT('',(7.377366653882,15.893693610402,
    -4.188099314729E-03));
#1099 = CARTESIAN_POINT('',(8.730387109421,15.245692592589,
    -1.780171053516E-02));
#1100 = CARTESIAN_POINT('',(10.017539862193,14.466286135458,
    -3.141572730667E-02));
#1101 = CARTESIAN_POINT('',(11.224092084967,13.563551323991,
    -4.503062384957E-02));
#1102 = CARTESIAN_POINT('',(12.336624634671,12.547200152003,
    -5.864722415894E-02));
#1103 = CARTESIAN_POINT('',(13.343086414088,11.428597784512,
    -7.226421253162E-02));
#1104 = CARTESIAN_POINT('',(14.232786584252,10.220705538397,
    -8.5879452479E-02));
#1105 = CARTESIAN_POINT('',(15.597466804414,7.931090823998,
    -0.110177115804));
#1106 = CARTESIAN_POINT('',(16.120719533714,6.877293151273,
    -0.120867872132));
#1107 = CARTESIAN_POINT('',(16.562401545068,5.784366421697,
    -0.131555142713));
#1108 = CARTESIAN_POINT('',(16.919173125007,4.659718091168,
    -0.142239140397));
#1109 = CARTESIAN_POINT('',(17.18851322113,3.510990250976,
    -0.152922946088));
#1110 = CARTESIAN_POINT('',(17.36867479136,2.346038142851,
    -0.163610854703));
#1111 = CARTESIAN_POINT('',(17.458734123147,1.172934538663,
    -0.174304486392));
#1112 = CARTESIAN_POINT('',(17.458734122635,-1.526074911E-08,
    -0.18499666303));
#1113 = ORIENTED_EDGE('',*,*,#1114,.T.);
#1114 = EDGE_CURVE('',#1038,#1115,#1117,.T.);
#1115 = VERTEX_POINT('',#1116);
#1116 = CARTESIAN_POINT('',(-16.02262332993,6.934186258006,0.5));
#1117 = CIRCLE('',#1118,17.458734122635);
#1118 = AXIS2_PLACEMENT_3D('',#1119,#1120,#1121);
#1119 = CARTESIAN_POINT('',(0.,0.,0.5));
#1120 = DIRECTION('',(0.,0.,-1.));
#1121 = DIRECTION('',(1.,0.,0.));
#1122 = ORIENTED_EDGE('',*,*,#1123,.T.);
#1123 = EDGE_CURVE('',#1115,#1124,#1126,.T.);
#1124 = VERTEX_POINT('',#1125);
#1125 = CARTESIAN_POINT('',(17.458734122635,-6.103916E-09,
    6.500119670339E-02));
#1126 = B_SPLINE_CURVE_WITH_KNOTS('',8,(#1127,#1128,#1129,#1130,#1131,
    #1132,#1133,#1134,#1135,#1136,#1137,#1138,#1139,#1140,#1141,#1142,
    #1143,#1144,#1145,#1146,#1147,#1148,#1149,#1150,#1151,#1152,#1153,
    #1154,#1155,#1156,#1157,#1158,#1159,#1160,#1161,#1162,#1163,#1164,
    #1165,#1166,#1167,#1168,#1169,#1170,#1171,#1172,#1173,#1174,#1175,
    #1176,#1177,#1178,#1179,#1180,#1181,#1182,#1183,#1184,#1185,#1186,
    #1187,#1188,#1189,#1190,#1191,#1192,#1193,#1194,#1195,#1196,#1197,
    #1198),.UNSPECIFIED.,.F.,.F.,(9,7,7,7,7,7,7,7,7,7,9),(0.,
    8.770534435837E-02,0.196739857423,0.266551961169,0.368903370289,
    0.498175891805,0.632399530103,0.735643876106,0.80632266775,
    0.903308757377,1.),.UNSPECIFIED.);
#1127 = CARTESIAN_POINT('',(17.458734122635,-9.15605014E-09,
    1.065000897528));
#1128 = CARTESIAN_POINT('',(17.458734122319,-1.202448591704,
    1.054039468439));
#1129 = CARTESIAN_POINT('',(17.364085460456,-2.40508835005,
    1.043076543707));
#1130 = CARTESIAN_POINT('',(17.174738507206,-3.598940648565,
    1.032119865121));
#1131 = CARTESIAN_POINT('',(16.891716500674,-4.775308257342,
    1.02116749514));
#1132 = CARTESIAN_POINT('',(16.516949743355,-5.925739548008,
    1.010214664459));
#1133 = CARTESIAN_POINT('',(16.0532184772,-7.04202323523,0.99925808209)
  );
#1134 = CARTESIAN_POINT('',(15.504204437316,-8.116213663885,
    0.988297707943));
#1135 = CARTESIAN_POINT('',(14.091995890352,-10.4143024418,
    0.963708473969));
#1136 = CARTESIAN_POINT('',(13.18441623332,-11.61181073445,
    0.950071198694));
#1137 = CARTESIAN_POINT('',(12.160943440075,-12.71814801065,
    0.936432445001));
#1138 = CARTESIAN_POINT('',(11.032498189707,-13.72044065975,
    0.922794490986));
#1139 = CARTESIAN_POINT('',(9.811346642723,-14.60744021899,
    0.909158539472));
#1140 = CARTESIAN_POINT('',(8.511108221106,-15.36958099173,
    0.895523579401));
#1141 = CARTESIAN_POINT('',(7.146699775113,-15.99896013636,
    0.881888978772));
#1142 = CARTESIAN_POINT('',(4.830752094088,-16.80438424724,
    0.859536438751));
#1143 = CARTESIAN_POINT('',(3.906974214473,-17.06215794807,0.85081153764
    ));
#1144 = CARTESIAN_POINT('',(2.96766208858,-17.26182893511,0.842087537855
    ));
#1145 = CARTESIAN_POINT('',(2.017091293801,-17.40233547633,
    0.833364134902));
#1146 = CARTESIAN_POINT('',(1.059583436466,-17.48299285981,
    0.824640634103));
#1147 = CARTESIAN_POINT('',(9.950215202865E-02,-17.50347910352,
    0.815916405848));
#1148 = CARTESIAN_POINT('',(-0.858747518698,-17.4638497671,
    0.807191309192));
#1149 = CARTESIAN_POINT('',(-3.206396336539,-17.21904536032,
    0.785674045409));
#1150 = CARTESIAN_POINT('',(-4.589116559624,-16.94526285903,
    0.772876790348));
#1151 = CARTESIAN_POINT('',(-5.944501945034,-16.5446008137,
    0.760079796024));
#1152 = CARTESIAN_POINT('',(-7.259020418374,-16.02044520356,
    0.747283182697));
#1153 = CARTESIAN_POINT('',(-8.51980698633,-15.37770486364,
    0.734486330279));
#1154 = CARTESIAN_POINT('',(-9.714688710359,-14.62281608467,
    0.721688748067));
#1155 = CARTESIAN_POINT('',(-10.83219808223,-13.76371987576,
    0.708890941641));
#1156 = CARTESIAN_POINT('',(-13.16227998124,-11.60616067665,
    0.679942183172));
#1157 = CARTESIAN_POINT('',(-14.32398805501,-10.25023000457,
    0.663776734302));
#1158 = CARTESIAN_POINT('',(-15.32466381245,-8.762450360408,
    0.647621701639));
#1159 = CARTESIAN_POINT('',(-16.14757111608,-7.165549005801,
    0.631474340009));
#1160 = CARTESIAN_POINT('',(-16.77952789379,-5.483912387755,
    0.615327505782));
#1161 = CARTESIAN_POINT('',(-17.21129669098,-3.743678269175,
    0.599173699876));
#1162 = CARTESIAN_POINT('',(-17.43725353274,-1.972502627412,
    0.583009371928));
#1163 = CARTESIAN_POINT('',(-17.47869576356,1.639814900067,
    0.550077943369));
#1164 = CARTESIAN_POINT('',(-17.2781629942,3.484036286086,0.533284179519
    ));
#1165 = CARTESIAN_POINT('',(-16.85493911911,5.298742937834,
    0.516494180815));
#1166 = CARTESIAN_POINT('',(-16.21491147866,7.052871895278,
    0.499706631097));
#1167 = CARTESIAN_POINT('',(-15.36810142162,8.717058376735,
    0.482919404086));
#1168 = CARTESIAN_POINT('',(-14.32915754488,10.263950160461,
    0.466130093987));
#1169 = CARTESIAN_POINT('',(-13.11678840435,11.668061480493,
    0.449336756044));
#1170 = CARTESIAN_POINT('',(-10.70984876555,13.860380388998,
    0.419657699977));
#1171 = CARTESIAN_POINT('',(-9.574743900555,14.716863297455,
    0.406752239503));
#1172 = CARTESIAN_POINT('',(-8.361875325404,15.466580544365,
    0.393850579237));
#1173 = CARTESIAN_POINT('',(-7.083093518314,16.101494040586,
    0.380951602829));
#1174 = CARTESIAN_POINT('',(-5.750961028668,16.615129232207,
    0.368052343598));
#1175 = CARTESIAN_POINT('',(-4.378739465898,17.002600628866,
    0.355149981388));
#1176 = CARTESIAN_POINT('',(-2.980361463781,17.260604012339,
    0.342243835258));
#1177 = CARTESIAN_POINT('',(-0.605529171551,17.475117057845,
    0.320506475839));
#1178 = CARTESIAN_POINT('',(0.365148758138,17.50107940448,0.311671562271
    ));
#1179 = CARTESIAN_POINT('',(1.336795816879,17.465398527785,
    0.302836276169));
#1180 = CARTESIAN_POINT('',(2.304839980215,17.368085519704,
    0.294000904366));
#1181 = CARTESIAN_POINT('',(3.264759202985,17.209547234959,
    0.285165462083));
#1182 = CARTESIAN_POINT('',(4.212081844849,16.990570335285,0.27633002663
    ));
#1183 = CARTESIAN_POINT('',(5.142391241604,16.712336580352,
    0.267495038713));
#1184 = CARTESIAN_POINT('',(7.298594636257,15.915589275885,
    0.246540205953));
#1185 = CARTESIAN_POINT('',(8.506032849999,15.346035622225,
    0.234417738076));
#1186 = CARTESIAN_POINT('',(9.662150196781,14.671961499757,
    0.222299043996));
#1187 = CARTESIAN_POINT('',(10.756451063794,13.898899212756,
    0.210184157732));
#1188 = CARTESIAN_POINT('',(11.779287678439,13.033494656136,
    0.198070875716));
#1189 = CARTESIAN_POINT('',(12.721806584337,12.083420125902,
    0.185956019597));
#1190 = CARTESIAN_POINT('',(13.576019642888,11.057448015485,
    0.173837379449));
#1191 = CARTESIAN_POINT('',(15.091717309011,8.877206811146,
    0.149636182814));
#1192 = CARTESIAN_POINT('',(15.75413409697,7.722827821518,0.137547968315
    ));
#1193 = CARTESIAN_POINT('',(16.315286770942,6.512424892371,
    0.125457011238));
#1194 = CARTESIAN_POINT('',(16.769780150455,5.256442671149,
    0.113363331533));
#1195 = CARTESIAN_POINT('',(17.11353528034,3.965749784395,0.101267627566
    ));
#1196 = CARTESIAN_POINT('',(17.343697312959,2.651598580364,
    8.917352635305E-02));
#1197 = CARTESIAN_POINT('',(17.458734123098,1.32564471101,
    7.708567235279E-02));
#1198 = CARTESIAN_POINT('',(17.458734122635,-1.220790224E-08,
    6.500119670328E-02));
#1199 = ORIENTED_EDGE('',*,*,#1200,.T.);
#1200 = EDGE_CURVE('',#1124,#1201,#1203,.T.);
#1201 = VERTEX_POINT('',#1202);
#1202 = CARTESIAN_POINT('',(17.458734122635,-7.630282E-09,
    -0.934998504121));
#1203 = B_SPLINE_CURVE_WITH_KNOTS('',8,(#1204,#1205,#1206,#1207,#1208,
    #1209,#1210,#1211,#1212,#1213,#1214,#1215,#1216,#1217,#1218,#1219,
    #1220,#1221,#1222,#1223,#1224,#1225,#1226,#1227,#1228,#1229,#1230,
    #1231,#1232,#1233,#1234,#1235,#1236,#1237,#1238,#1239,#1240,#1241,
    #1242,#1243,#1244,#1245,#1246,#1247,#1248,#1249,#1250,#1251,#1252,
    #1253,#1254,#1255,#1256,#1257,#1258,#1259,#1260,#1261,#1262,#1263,
    #1264,#1265,#1266,#1267,#1268,#1269,#1270,#1271,#1272,#1273,#1274,
    #1275),.UNSPECIFIED.,.F.,.F.,(9,7,7,7,7,7,7,7,7,7,9),(0.,
    8.770432519243E-02,0.196735781593,0.266544135724,0.381557515862,
    0.500695848808,0.632880608002,0.71924612843,0.80571372534,
    0.902207397284,1.),.UNSPECIFIED.);
#1204 = CARTESIAN_POINT('',(17.458734122635,-1.220799817E-08,
    6.500119670329E-02));
#1205 = CARTESIAN_POINT('',(17.458734122214,-1.202445799482,
    5.403979315703E-02));
#1206 = CARTESIAN_POINT('',(17.364085899982,-2.405082760484,
    4.307689380456E-02));
#1207 = CARTESIAN_POINT('',(17.174739827345,-3.598932323339,
    3.212024069221E-02));
#1208 = CARTESIAN_POINT('',(16.891719132405,-4.775297318785,
    2.116789620106E-02));
#1209 = CARTESIAN_POINT('',(16.51695409944,-5.925726176327,
    1.021509095705E-02));
#1210 = CARTESIAN_POINT('',(16.05322494506,-7.042007665736,
    -7.414659655911E-04));
#1211 = CARTESIAN_POINT('',(15.504213371032,-8.116196183896,
    -1.170181454758E-02));
#1212 = CARTESIAN_POINT('',(14.092023896951,-10.41426052415,
    -3.629076757474E-02));
#1213 = CARTESIAN_POINT('',(13.184465137781,-11.61174893938,
    -4.99277867782E-02));
#1214 = CARTESIAN_POINT('',(12.161017307208,-12.71807019357,
    -6.356628454024E-02));
#1215 = CARTESIAN_POINT('',(11.032600406323,-13.72035135097,
    -7.720398289155E-02));
#1216 = CARTESIAN_POINT('',(9.81147983308,-14.60734450202,
    -9.083967903988E-02));
#1217 = CARTESIAN_POINT('',(8.511274160481,-15.36948436465,
    -0.104474383784));
#1218 = CARTESIAN_POINT('',(7.146899310186,-15.99886838573,
    -0.118108728927));
#1219 = CARTESIAN_POINT('',(4.831029615377,-16.80430204453,
    -0.140460626575));
#1220 = CARTESIAN_POINT('',(3.907297290666,-17.06207985689,
    -0.149185140276));
#1221 = CARTESIAN_POINT('',(2.968031091493,-17.26176040338,
    -0.157908752693));
#1222 = CARTESIAN_POINT('',(2.017506004606,-17.40228201471,
    -0.166631768266));
#1223 = CARTESIAN_POINT('',(1.060043046111,-17.48295997423,
    -0.175354881552));
#1224 = CARTESIAN_POINT('',(0.100005262397,-17.5034722314,
    -0.184078722076));
#1225 = CARTESIAN_POINT('',(-0.858202892985,-17.46387420964,
    -0.192803430814));
#1226 = CARTESIAN_POINT('',(-3.378493475771,-17.20115295805,
    -0.215902952588));
#1227 = CARTESIAN_POINT('',(-4.930708188981,-16.87569778727,
    -0.230286177845));
#1228 = CARTESIAN_POINT('',(-6.446128537591,-16.39016420345,
    -0.244667973659));
#1229 = CARTESIAN_POINT('',(-7.9056223792,-15.74977970504,
    -0.259048464473));
#1230 = CARTESIAN_POINT('',(-9.291175563666,-14.96208900448,
    -0.273428716358));
#1231 = CARTESIAN_POINT('',(-10.58597481177,-14.03702957689,
    -0.287809845993));
#1232 = CARTESIAN_POINT('',(-11.77439767488,-12.98681796958,
    -0.302191865295));
#1233 = CARTESIAN_POINT('',(-13.94909826645,-10.62535142615,
    -0.331452739552));
#1234 = CARTESIAN_POINT('',(-14.92772318718,-9.304862539001,
    -0.346346046871));
#1235 = CARTESIAN_POINT('',(-15.76255154346,-7.882220615494,
    -0.361232280585));
#1236 = CARTESIAN_POINT('',(-16.44160517659,-6.375948600868,
    -0.376113548407));
#1237 = CARTESIAN_POINT('',(-16.95561643384,-4.805674200324,
    -0.390995194652));
#1238 = CARTESIAN_POINT('',(-17.29819695602,-3.192141708173,
    -0.405882504599));
#1239 = CARTESIAN_POINT('',(-17.4657050604,-1.557106923621,
    -0.420777511819));
#1240 = CARTESIAN_POINT('',(-17.45064819556,1.88855560244,
    -0.452188925284));
#1241 = CARTESIAN_POINT('',(-17.22772789346,3.701346710688,
    -0.468727408443));
#1242 = CARTESIAN_POINT('',(-16.7893424142,5.482599212482,
    -0.485262502222));
#1243 = CARTESIAN_POINT('',(-16.14146345808,7.202720368904,
    -0.501795141411));
#1244 = CARTESIAN_POINT('',(-15.29396791065,8.833767793571,
    -0.518327268442));
#1245 = CARTESIAN_POINT('',(-14.26105611272,10.34972764504,
    -0.534861179052));
#1246 = CARTESIAN_POINT('',(-13.0607620636,11.72639147519,
    -0.551398601621));
#1247 = CARTESIAN_POINT('',(-10.83946098029,13.737377923462,
    -0.578713424534));
#1248 = CARTESIAN_POINT('',(-9.899930048442,14.464148026803,
    -0.589507703566));
#1249 = CARTESIAN_POINT('',(-8.904989349472,15.117215160035,
    -0.600300004731));
#1250 = CARTESIAN_POINT('',(-7.8614403834,15.691717347243,-0.6110906178)
  );
#1251 = CARTESIAN_POINT('',(-6.776489051661,16.183578885866,
    -0.621881051596));
#1252 = CARTESIAN_POINT('',(-5.657714146689,16.589468461842,
    -0.632672819461));
#1253 = CARTESIAN_POINT('',(-4.513082043224,16.906849428654,
    -0.643466213448));
#1254 = CARTESIAN_POINT('',(-2.187559669211,17.361663688485,
    -0.665064677235));
#1255 = CARTESIAN_POINT('',(-1.006279031967,17.498952131498,
    -0.675872933391));
#1256 = CARTESIAN_POINT('',(0.184406579257,17.544292837026,
    -0.686681689369));
#1257 = CARTESIAN_POINT('',(1.376132320451,17.49703323719,
    -0.697490613192));
#1258 = CARTESIAN_POINT('',(2.560593497783,17.357407010688,
    -0.708300088093));
#1259 = CARTESIAN_POINT('',(3.729550963404,17.126481623549,
    -0.71911024868));
#1260 = CARTESIAN_POINT('',(4.87484465399,16.806209338457,
    -0.729920152414));
#1261 = CARTESIAN_POINT('',(7.231106427402,15.945804832216,
    -0.752787104008));
#1262 = CARTESIAN_POINT('',(8.434787230896,15.384304028265,
    -0.764848194308));
#1263 = CARTESIAN_POINT('',(9.588121947195,14.71912560757,
    -0.776905581649));
#1264 = CARTESIAN_POINT('',(10.680749684363,13.955670202097,
    -0.788959202339));
#1265 = CARTESIAN_POINT('',(11.703134708124,13.100434316203,
    -0.801011170988));
#1266 = CARTESIAN_POINT('',(12.646514982743,12.160925351184,
    -0.813064568834));
#1267 = CARTESIAN_POINT('',(13.502970716993,11.145733460735,
    -0.825121570382));
#1268 = CARTESIAN_POINT('',(15.038565122906,8.969202226619,
    -0.849398586703));
#1269 = CARTESIAN_POINT('',(15.715530880982,7.805556091,-0.861624454031)
  );
#1270 = CARTESIAN_POINT('',(16.289224976536,6.583998479448,
    -0.873853077748));
#1271 = CARTESIAN_POINT('',(16.75400796095,5.315308106393,
    -0.886084538999));
#1272 = CARTESIAN_POINT('',(17.105615360553,4.010712007934,
    -0.898318244147));
#1273 = CARTESIAN_POINT('',(17.34105936056,2.681842312056,
    -0.910550461746));
#1274 = CARTESIAN_POINT('',(17.458734123221,1.340757652793,
    -0.922776260093));
#1275 = CARTESIAN_POINT('',(17.458734122635,-1.52607349E-08,
    -0.934998504121));
#1276 = ORIENTED_EDGE('',*,*,#1277,.T.);
#1277 = EDGE_CURVE('',#1201,#1278,#1280,.T.);
#1278 = VERTEX_POINT('',#1279);
#1279 = CARTESIAN_POINT('',(17.458734122635,-9.15621E-09,-1.934998204946
    ));
#1280 = B_SPLINE_CURVE_WITH_KNOTS('',8,(#1281,#1282,#1283,#1284,#1285,
    #1286,#1287,#1288,#1289,#1290,#1291,#1292,#1293,#1294,#1295,#1296,
    #1297,#1298,#1299,#1300,#1301,#1302,#1303,#1304,#1305,#1306,#1307,
    #1308,#1309,#1310,#1311,#1312,#1313,#1314,#1315,#1316,#1317,#1318,
    #1319,#1320,#1321,#1322,#1323,#1324,#1325,#1326,#1327,#1328,#1329,
    #1330,#1331,#1332,#1333,#1334,#1335,#1336,#1337,#1338,#1339,#1340,
    #1341,#1342,#1343,#1344,#1345,#1346,#1347,#1348,#1349,#1350,#1351,
    #1352),.UNSPECIFIED.,.F.,.F.,(9,7,7,7,7,7,7,7,7,7,9),(0.,
    8.770483287029E-02,0.196737069626,0.266710732089,0.369640848117,
    0.500522641553,0.632358109853,0.734992534255,0.823559346382,
    0.913649094686,1.),.UNSPECIFIED.);
#1281 = CARTESIAN_POINT('',(17.458734122635,-1.526032989E-08,
    -0.934998504121));
#1282 = CARTESIAN_POINT('',(17.458734122109,-1.202446037615,
    -0.94595990975));
#1283 = CARTESIAN_POINT('',(17.364085862444,-2.405083234008,
    -0.956922811366));
#1284 = CARTESIAN_POINT('',(17.174739715562,-3.598933026973,
    -0.9678794666));
#1285 = CARTESIAN_POINT('',(16.891718910181,-4.775298242196,
    -0.978831813178));
#1286 = CARTESIAN_POINT('',(16.516953731892,-5.925727304364,
    -0.989784620591));
#1287 = CARTESIAN_POINT('',(16.05322439955,-7.042008978575,
    -1.000741179723));
#1288 = CARTESIAN_POINT('',(15.504212617977,-8.116197657287,
    -1.011701530427));
#1289 = CARTESIAN_POINT('',(14.092021548431,-10.41426403768,
    -1.036290506923));
#1290 = CARTESIAN_POINT('',(13.184461043491,-11.61175411136,
    -1.049927547496));
#1291 = CARTESIAN_POINT('',(12.161011128163,-12.71807670184,
    -1.063566066606));
#1292 = CARTESIAN_POINT('',(11.032591859412,-13.7203588176,
    -1.077203786286));
#1293 = CARTESIAN_POINT('',(9.811468700009,-14.60735250219,
    -1.090839503736));
#1294 = CARTESIAN_POINT('',(8.511260292618,-15.36949243958,
    -1.104474229788));
#1295 = CARTESIAN_POINT('',(7.146882637295,-15.99887605219,
    -1.118108596254));
#1296 = CARTESIAN_POINT('',(4.828874205193,-16.80505047342,
    -1.140481126959));
#1297 = CARTESIAN_POINT('',(3.902912151666,-17.0633022446,
    -1.149226254621));
#1298 = CARTESIAN_POINT('',(2.961352804057,-17.26317830567,
    -1.157970475537));
#1299 = CARTESIAN_POINT('',(2.008501852501,-17.40361042605,
    -1.166714096461));
#1300 = CARTESIAN_POINT('',(1.048711274767,-17.48391089926,
    -1.175457818422));
#1301 = CARTESIAN_POINT('',(8.637528489491E-02,-17.50375805821,
    -1.184202276282));
#1302 = CARTESIAN_POINT('',(-0.874070309392,-17.4632112961,
    -1.192947610428));
#1303 = CARTESIAN_POINT('',(-3.231574147859,-17.21498689218,
    -1.214557499872));
#1304 = CARTESIAN_POINT('',(-4.621773011266,-16.93752939064,
    -1.227427271359));
#1305 = CARTESIAN_POINT('',(-5.984115104331,-16.53178607282,
    -1.240296741104));
#1306 = CARTESIAN_POINT('',(-7.304842929394,-16.00122798875,
    -1.253165789468));
#1307 = CARTESIAN_POINT('',(-8.570884585075,-15.35088011561,
    -1.266035050411));
#1308 = CARTESIAN_POINT('',(-9.769880386061,-14.58732761966,
    -1.278905036697));
#1309 = CARTESIAN_POINT('',(-10.89019588931,-13.71869084137,
    -1.291775256368));
#1310 = CARTESIAN_POINT('',(-13.23215789709,-11.52984367418,
    -1.320997348986));
#1311 = CARTESIAN_POINT('',(-14.40022382549,-10.14964096507,
    -1.337364525201));
#1312 = CARTESIAN_POINT('',(-15.40229319616,-8.635298656142,
    -1.353720739558));
#1313 = CARTESIAN_POINT('',(-16.22117710442,-7.010542854534,
    -1.370069050719));
#1314 = CARTESIAN_POINT('',(-16.84341272558,-5.300798673185,
    -1.386417015952));
#1315 = CARTESIAN_POINT('',(-17.25970728326,-3.53329347519,
    -1.402772488287));
#1316 = CARTESIAN_POINT('',(-17.46455865881,-1.736804215451,
    -1.41913915754));
#1317 = CARTESIAN_POINT('',(-17.45267645662,1.865067648103,
    -1.451974400435));
#1318 = CARTESIAN_POINT('',(-17.23285065987,3.673281461874,
    -1.46846889653));
#1319 = CARTESIAN_POINT('',(-16.79867197241,5.450439208332,
    -1.484960099482));
#1320 = CARTESIAN_POINT('',(-16.15601281735,7.167173471694,
    -1.501448914602));
#1321 = CARTESIAN_POINT('',(-15.31461848611,8.795744504423,
    -1.51793727056));
#1322 = CARTESIAN_POINT('',(-14.28851458654,10.310310435819,
    -1.534427415135));
#1323 = CARTESIAN_POINT('',(-13.09552844967,11.686809839741,
    -1.550921005508));
#1324 = CARTESIAN_POINT('',(-10.71951241389,13.852056574052,
    -1.580225483899));
#1325 = CARTESIAN_POINT('',(-9.591848868096,14.704329257009,
    -1.593054681814));
#1326 = CARTESIAN_POINT('',(-8.387248386123,15.451173447998,
    -1.605880159072));
#1327 = CARTESIAN_POINT('',(-7.117341760875,16.084678676633,
    -1.618702997222));
#1328 = CARTESIAN_POINT('',(-5.79445912142,16.598461955254,
    -1.631526090468));
#1329 = CARTESIAN_POINT('',(-4.431616710446,16.987690793267,
    -1.644352197883));
#1330 = CARTESIAN_POINT('',(-3.042490471065,17.24907735717,
    -1.657181994646));
#1331 = CARTESIAN_POINT('',(-0.432708860611,17.495559303452,
    -1.681078785277));
#1332 = CARTESIAN_POINT('',(0.785450024263,17.513661563315,
    -1.692150988282));
#1333 = CARTESIAN_POINT('',(2.003678000493,17.434770250426,
    -1.703223394489));
#1334 = CARTESIAN_POINT('',(3.212958596282,17.259103857262,
    -1.714295281814));
#1335 = CARTESIAN_POINT('',(4.404443272666,16.987843248959,
    -1.725366857331));
#1336 = CARTESIAN_POINT('',(5.569451420742,16.623070821569,
    -1.736438276828));
#1337 = CARTESIAN_POINT('',(6.699492153134,16.167827240437,
    -1.747508739156));
#1338 = CARTESIAN_POINT('',(8.891811789013,15.075432288676,
    -1.769832870965));
#1339 = CARTESIAN_POINT('',(9.952972819781,14.435097430009,
    -1.781090228097));
#1340 = CARTESIAN_POINT('',(10.961039475647,13.709577069248,
    -1.792344844195));
#1341 = CARTESIAN_POINT('',(11.90808528513,12.904097698797,
    -1.803597032349));
#1342 = CARTESIAN_POINT('',(12.786883414731,12.024662264756,
    -1.814849110178));
#1343 = CARTESIAN_POINT('',(13.590870946999,11.077993181102,
    -1.826103823332));
#1344 = CARTESIAN_POINT('',(14.314202833526,10.071572510152,
    -1.837362383666));
#1345 = CARTESIAN_POINT('',(15.563123127296,7.999885916995,
    -1.859414566533));
#1346 = CARTESIAN_POINT('',(16.095867522964,6.93847202728,-1.87021154364
    ));
#1347 = CARTESIAN_POINT('',(16.545670030616,5.83684574225,
    -1.881010703852));
#1348 = CARTESIAN_POINT('',(16.909066967633,4.702611622982,
    -1.891811596409));
#1349 = CARTESIAN_POINT('',(17.183443315687,3.543619881084,
    -1.902612856019));
#1350 = CARTESIAN_POINT('',(17.366985620341,2.367943469654,
    -1.913411740193));
#1351 = CARTESIAN_POINT('',(17.458734122635,1.183883073697,
    -1.924206017217));
#1352 = CARTESIAN_POINT('',(17.458734122635,3.55E-15,-1.934998204779));
#1353 = ORIENTED_EDGE('',*,*,#1354,.T.);
#1354 = EDGE_CURVE('',#1278,#1355,#1357,.T.);
#1355 = VERTEX_POINT('',#1356);
#1356 = CARTESIAN_POINT('',(17.458734122635,-1.0682299E-08,
    -2.93499790577));
#1357 = B_SPLINE_CURVE_WITH_KNOTS('',8,(#1358,#1359,#1360,#1361,#1362,
    #1363,#1364,#1365,#1366,#1367,#1368,#1369,#1370,#1371,#1372,#1373,
    #1374,#1375,#1376,#1377,#1378,#1379,#1380,#1381,#1382,#1383,#1384,
    #1385,#1386,#1387,#1388,#1389,#1390,#1391,#1392,#1393,#1394,#1395,
    #1396,#1397,#1398,#1399,#1400,#1401,#1402,#1403,#1404,#1405,#1406,
    #1407,#1408,#1409,#1410,#1411,#1412,#1413,#1414,#1415,#1416,#1417,
    #1418,#1419,#1420,#1421,#1422,#1423,#1424,#1425,#1426,#1427,#1428,
    #1429),.UNSPECIFIED.,.F.,.F.,(9,7,7,7,7,7,7,7,7,7,9),(0.,
    8.770584074983E-02,0.196744542115,0.266763435781,0.369789283584,
    0.500935615508,0.632162302419,0.734537046375,0.806046138888,
    0.914518390325,1.),.UNSPECIFIED.);
#1358 = CARTESIAN_POINT('',(17.458734122635,-1.831296004E-08,
    -1.934998204946));
#1359 = CARTESIAN_POINT('',(17.458734121373,-1.202454199521,
    -1.945959685253));
#1360 = CARTESIAN_POINT('',(17.364084578129,-2.405099560444,
    -1.956922660705));
#1361 = CARTESIAN_POINT('',(17.174735860011,-3.59895733798,
    -1.967879390384));
#1362 = CARTESIAN_POINT('',(16.891711225375,-4.775330180704,
    -1.978831811553));
#1363 = CARTESIAN_POINT('',(16.516941013407,-5.925766344278,
    -1.989784693228));
#1364 = CARTESIAN_POINT('',(16.053205516726,-7.042054433035,
    -2.000741326553));
#1365 = CARTESIAN_POINT('',(15.504186536988,-8.116248687747,
    -2.011701751956));
#1366 = CARTESIAN_POINT('',(14.091939882615,-10.41438625462,
    -2.036291546967));
#1367 = CARTESIAN_POINT('',(13.184318494443,-11.61193422105,
    -2.049929333418));
#1368 = CARTESIAN_POINT('',(12.160795855154,-12.7183034736,
    -2.063568597983));
#1369 = CARTESIAN_POINT('',(11.032293999693,-13.72061905234,
    -2.077207062314));
#1370 = CARTESIAN_POINT('',(9.811080607885,-14.60763139272,
    -2.09084352358));
#1371 = CARTESIAN_POINT('',(8.510776800161,-15.36977396829,
    -2.104478993334));
#1372 = CARTESIAN_POINT('',(7.146301278381,-15.99914336311,
    -2.118114103997));
#1373 = CARTESIAN_POINT('',(4.827601147572,-16.80545138367,
    -2.140492988934));
#1374 = CARTESIAN_POINT('',(3.901021425032,-17.06379425298,
    -2.149243728644));
#1375 = CARTESIAN_POINT('',(2.958829515913,-17.263684845,-2.157993560296
    ));
#1376 = CARTESIAN_POINT('',(2.005339538711,-17.40405331553,
    -2.166742791304));
#1377 = CARTESIAN_POINT('',(1.044911954161,-17.48421132305,
    -2.175492124459));
#1378 = CARTESIAN_POINT('',(8.19495003598E-02,-17.50383748934,
    -2.184242196041));
#1379 = CARTESIAN_POINT('',(-0.879103456113,-17.46299247872,
    -2.192993146218));
#1380 = CARTESIAN_POINT('',(-3.238437723947,-17.21380415605,
    -2.214620560209));
#1381 = CARTESIAN_POINT('',(-4.629822038268,-16.93551985742,
    -2.227502262265));
#1382 = CARTESIAN_POINT('',(-5.993242764031,-16.52872218082,
    -2.240383655076));
#1383 = CARTESIAN_POINT('',(-7.314905692755,-15.9968985046,
    -2.253264618739));
#1384 = CARTESIAN_POINT('',(-8.581705480838,-15.34509516541,
    -2.266145788839));
#1385 = CARTESIAN_POINT('',(-9.781252605019,-14.57992401178,
    -2.279027681977));
#1386 = CARTESIAN_POINT('',(-10.90188631979,-13.70953707242,
    -2.291909808403));
#1387 = CARTESIAN_POINT('',(-13.24542368173,-11.51516599511,
    -2.321176743084));
#1388 = CARTESIAN_POINT('',(-14.41428653181,-10.13078308255,
    -2.337576989229));
#1389 = CARTESIAN_POINT('',(-15.41630877599,-8.611913130379,
    -2.353966184177));
#1390 = CARTESIAN_POINT('',(-16.2342308434,-6.982451853497,
    -2.370347439103));
#1391 = CARTESIAN_POINT('',(-16.85454848818,-5.2679995542,
    -2.386728383578));
#1392 = CARTESIAN_POINT('',(-17.26796572844,-3.49596660514,
    -2.403116926555));
#1393 = CARTESIAN_POINT('',(-17.46900675752,-1.695316899537,
    -2.419516783093));
#1394 = CARTESIAN_POINT('',(-17.44785112929,1.901775576427,
    -2.452309023795));
#1395 = CARTESIAN_POINT('',(-17.22537845917,3.701040192748,
    -2.468727112795));
#1396 = CARTESIAN_POINT('',(-16.7906197703,5.469134402371,
    -2.485142023159));
#1397 = CARTESIAN_POINT('',(-16.14940645805,7.177107925384,
    -2.501554588746));
#1398 = CARTESIAN_POINT('',(-15.31137933346,8.797613586925,
    -2.517966683226));
#1399 = CARTESIAN_POINT('',(-14.29037609671,10.305169269841,
    -2.534380515889));
#1400 = CARTESIAN_POINT('',(-13.10397653657,11.676046352163,
    -2.550797645063));
#1401 = CARTESIAN_POINT('',(-10.73947281403,13.836224839255,
    -2.579993520325));
#1402 = CARTESIAN_POINT('',(-9.615956255706,14.687983506955,
    -2.592790193544));
#1403 = CARTESIAN_POINT('',(-8.415734636614,15.434969281086,
    -2.605583172976));
#1404 = CARTESIAN_POINT('',(-7.150336948492,16.06931247314,
    -2.618373520372));
#1405 = CARTESIAN_POINT('',(-5.831987716388,16.584655085151,
    -2.631164099646));
#1406 = CARTESIAN_POINT('',(-4.473593889484,16.976172592284,
    -2.643957646915));
#1407 = CARTESIAN_POINT('',(-3.088718809648,17.240568722686,
    -2.656754842984));
#1408 = CARTESIAN_POINT('',(-0.715976654122,17.471575468318,
    -2.678487087714));
#1409 = CARTESIAN_POINT('',(0.265970984271,17.503959922931,
    -2.687425750745));
#1410 = CARTESIAN_POINT('',(1.249294947752,17.473246724358,
    -2.696364804006));
#1411 = CARTESIAN_POINT('',(2.229259584418,17.379419908615,
    -2.705303957036));
#1412 = CARTESIAN_POINT('',(3.201179758565,17.222878312756,
    -2.714243205977));
#1413 = CARTESIAN_POINT('',(4.160421429807,17.00441846057,
    -2.723182478591));
#1414 = CARTESIAN_POINT('',(5.102406413214,16.725250996531,
    -2.732121313776));
#1415 = CARTESIAN_POINT('',(7.418496715959,15.874034074096,
    -2.754615521661));
#1416 = CARTESIAN_POINT('',(8.764944666408,15.224939114985,
    -2.768175285128));
#1417 = CARTESIAN_POINT('',(10.045678501474,14.445553035398,
    -2.781729391317));
#1418 = CARTESIAN_POINT('',(11.246142567799,13.543898238317,
    -2.795278270764));
#1419 = CARTESIAN_POINT('',(12.3530800366,12.529607870993,
    -2.808825385182));
#1420 = CARTESIAN_POINT('',(13.354585224526,11.413942359325,
    -2.822376325916));
#1421 = CARTESIAN_POINT('',(14.240097043735,10.209734942232,
    -2.835934193605));
#1422 = CARTESIAN_POINT('',(15.600510787296,7.924957395711,
    -2.860175590474));
#1423 = CARTESIAN_POINT('',(16.122921964343,6.871840858191,
    -2.870863946148));
#1424 = CARTESIAN_POINT('',(16.563884129096,5.779690911953,
    -2.881554433784));
#1425 = CARTESIAN_POINT('',(16.920068519228,4.655897595896,
    -2.892246552662));
#1426 = CARTESIAN_POINT('',(17.188962364781,3.508084556004,
    -2.902938931384));
#1427 = CARTESIAN_POINT('',(17.368824432289,2.344087702752,
    -2.913628919201));
#1428 = CARTESIAN_POINT('',(17.458734122635,1.171959659233,
    -2.924314410948));
#1429 = CARTESIAN_POINT('',(17.458734122635,3.55E-15,-2.934997905575));
#1430 = ORIENTED_EDGE('',*,*,#1431,.T.);
#1431 = EDGE_CURVE('',#1355,#1432,#1434,.T.);
#1432 = VERTEX_POINT('',#1433);
#1433 = CARTESIAN_POINT('',(17.458734122635,-1.2208434E-08,
    -3.934997606595));
#1434 = B_SPLINE_CURVE_WITH_KNOTS('',8,(#1435,#1436,#1437,#1438,#1439,
    #1440,#1441,#1442,#1443,#1444,#1445,#1446,#1447,#1448,#1449,#1450,
    #1451,#1452,#1453,#1454,#1455,#1456,#1457,#1458,#1459,#1460,#1461,
    #1462,#1463,#1464,#1465,#1466,#1467,#1468,#1469,#1470,#1471,#1472,
    #1473,#1474,#1475,#1476,#1477,#1478,#1479,#1480,#1481,#1482,#1483,
    #1484,#1485,#1486,#1487,#1488,#1489,#1490,#1491,#1492,#1493,#1494,
    #1495,#1496,#1497,#1498,#1499,#1500,#1501,#1502,#1503,#1504,#1505,
    #1506),.UNSPECIFIED.,.F.,.F.,(9,7,7,7,7,7,7,7,7,7,9),(0.,
    8.770603944689E-02,0.196745717084,0.266770802317,0.369250189688,
    0.500605268036,0.632630536375,0.735110461921,0.805127154656,
    0.913684340483,1.),.UNSPECIFIED.);
#1435 = CARTESIAN_POINT('',(17.458734122635,-2.136485833E-08,
    -2.93499790577));
#1436 = CARTESIAN_POINT('',(17.458734121163,-1.202455339269,
    -2.94595939644));
#1437 = CARTESIAN_POINT('',(17.364084398759,-2.405101837766,
    -2.956922382261));
#1438 = CARTESIAN_POINT('',(17.17473532226,-3.598960727738,-2.9678791223
    ));
#1439 = CARTESIAN_POINT('',(16.891710154005,-4.775334633118,
    -2.978831553827));
#1440 = CARTESIAN_POINT('',(16.516939240509,-5.925771786054,
    -2.98978444587));
#1441 = CARTESIAN_POINT('',(16.05320288474,-7.042060768454,
    -3.000741089577));
#1442 = CARTESIAN_POINT('',(15.504182902008,-8.116255799921,
    -3.01170152537));
#1443 = CARTESIAN_POINT('',(14.091928480297,-10.41440332135,
    -3.036291434813));
#1444 = CARTESIAN_POINT('',(13.184298579418,-11.61195938593,
    -3.049929325572));
#1445 = CARTESIAN_POINT('',(12.160765771539,-12.71833516586,
    -3.063568694378));
#1446 = CARTESIAN_POINT('',(11.032252367367,-13.72065542662,
    -3.077207262841));
#1447 = CARTESIAN_POINT('',(9.811026358107,-14.60767037775,
    -3.090843828119));
#1448 = CARTESIAN_POINT('',(8.510709209346,-15.36981332438,
    -3.104479401878));
#1449 = CARTESIAN_POINT('',(7.146220001801,-15.99918073274,
    -3.118114616616));
#1450 = CARTESIAN_POINT('',(4.827425472892,-16.80550662441,
    -3.140494367648));
#1451 = CARTESIAN_POINT('',(3.900761806605,-17.06386170866,
    -3.149245869656));
#1452 = CARTESIAN_POINT('',(2.958483940471,-17.26375410875,
    -3.157996463429));
#1453 = CARTESIAN_POINT('',(2.004907138862,-17.40411376192,
    -3.16674645647));
#1454 = CARTESIAN_POINT('',(1.044393015737,-17.4842522412,-3.17549655181
    ));
#1455 = CARTESIAN_POINT('',(8.134546792201E-02,-17.50384820854,
    -3.184247385921));
#1456 = CARTESIAN_POINT('',(-0.879789974623,-17.462962502,-3.19299909894
    ));
#1457 = CARTESIAN_POINT('',(-3.231744024943,-17.21444884536,
    -3.214558961939));
#1458 = CARTESIAN_POINT('',(-4.615797945576,-16.93826629835,
    -3.227372234067));
#1459 = CARTESIAN_POINT('',(-5.972256198678,-16.53492624064,
    -3.240185232863));
#1460 = CARTESIAN_POINT('',(-7.287541174696,-16.00784891338,
    -3.252997833181));
#1461 = CARTESIAN_POINT('',(-8.548748055155,-15.36198344002,
    -3.265810654358));
#1462 = CARTESIAN_POINT('',(-9.743670266348,-14.60381276176,
    -3.27862419312));
#1463 = CARTESIAN_POINT('',(-10.86081274117,-13.74133054181,
    -3.291437949492));
#1464 = CARTESIAN_POINT('',(-13.20838583012,-11.55807648091,
    -3.320662809656));
#1465 = CARTESIAN_POINT('',(-14.3835808006,-10.17521747967,-3.3370893249
    ));
#1466 = CARTESIAN_POINT('',(-15.39182295546,-8.656908271947,
    -3.353504700083));
#1467 = CARTESIAN_POINT('',(-16.21569800931,-7.027107714232,
    -3.369912044937));
#1468 = CARTESIAN_POINT('',(-16.84156320022,-5.311499128014,
    -3.386319018946));
#1469 = CARTESIAN_POINT('',(-17.26000690443,-3.537599526841,
    -3.402733591053));
#1470 = CARTESIAN_POINT('',(-17.46545460136,-1.73449823346,
    -3.419159534276));
#1471 = CARTESIAN_POINT('',(-17.45172636435,1.876436574306,
    -3.452077490162));
#1472 = CARTESIAN_POINT('',(-17.23036759777,3.687139458349,
    -3.468595737389));
#1473 = CARTESIAN_POINT('',(-16.79405319187,5.466542190498,
    -3.485110638551));
#1474 = CARTESIAN_POINT('',(-16.14870689017,7.185155665426,
    -3.501623118839));
#1475 = CARTESIAN_POINT('',(-15.30414280075,8.815129896022,
    -3.518135111807));
#1476 = CARTESIAN_POINT('',(-14.2744785913,10.3305291392,-3.534648892804
    ));
#1477 = CARTESIAN_POINT('',(-13.0776516839,11.70721112026,-3.55116615172
    ));
#1478 = CARTESIAN_POINT('',(-10.69763027832,13.868747056823,
    -3.580474789289));
#1479 = CARTESIAN_POINT('',(-9.570365492337,14.717968467371,
    -3.593284550093));
#1480 = CARTESIAN_POINT('',(-8.366558361225,15.461965441569,
    -3.606090620988));
#1481 = CARTESIAN_POINT('',(-7.097797992092,16.092880254564,
    -3.618894081616));
#1482 = CARTESIAN_POINT('',(-5.776367018126,16.604374662016,
    -3.631697808751));
#1483 = CARTESIAN_POINT('',(-4.415228167246,16.991652419833,
    -3.644504541422));
#1484 = CARTESIAN_POINT('',(-3.027998456459,17.251453978541,
    -3.657314943219));
#1485 = CARTESIAN_POINT('',(-0.673377942667,17.472132980341,
    -3.678873883935));
#1486 = CARTESIAN_POINT('',(0.288057713054,17.501655954262,
    -3.687625957913));
#1487 = CARTESIAN_POINT('',(1.250690500531,17.470693437852,
    -3.69637841336));
#1488 = CARTESIAN_POINT('',(2.210076081598,17.37923711322,-3.70513097914
    ));
#1489 = CARTESIAN_POINT('',(3.161816246915,17.227660137437,-3.7138836404
    ));
#1490 = CARTESIAN_POINT('',(4.101559387495,17.016702054421,
    -3.722636318575));
#1491 = CARTESIAN_POINT('',(5.025004723275,16.747483279801,
    -3.731388583039));
#1492 = CARTESIAN_POINT('',(7.327817702486,15.916205510547,
    -3.753707065458));
#1493 = CARTESIAN_POINT('',(8.679009185687,15.27428673946,
    -3.767277612192));
#1494 = CARTESIAN_POINT('',(9.965125493334,14.501499288137,
    -3.780842499312));
#1495 = CARTESIAN_POINT('',(11.171531262674,13.605802279344,
    -3.794402101655));
#1496 = CARTESIAN_POINT('',(12.284885235841,12.596777435102,
    -3.807959824261));
#1497 = CARTESIAN_POINT('',(13.293192482447,11.485646380409,
    -3.821521229724));
#1498 = CARTESIAN_POINT('',(14.185797899208,10.285215024215,
    -3.835089479858));
#1499 = CARTESIAN_POINT('',(15.564666843872,7.996809485143,
    -3.859445260781));
#1500 = CARTESIAN_POINT('',(16.096984743979,6.935735199372,
    -3.870237773597));
#1501 = CARTESIAN_POINT('',(16.546422275831,5.83449743728,
    -3.881032467303));
#1502 = CARTESIAN_POINT('',(16.909521369085,4.700691859325,
    -3.891828889115));
#1503 = CARTESIAN_POINT('',(17.183671275364,3.542159287248,
    -3.902625673433));
#1504 = CARTESIAN_POINT('',(17.367061565908,2.366962878132,
    -3.913420081237));
#1505 = CARTESIAN_POINT('',(17.458734122635,1.183393027291,
    -3.924209886036));
#1506 = CARTESIAN_POINT('',(17.458734122635,7.11E-15,-3.934997606372));
#1507 = ORIENTED_EDGE('',*,*,#1508,.T.);
#1508 = EDGE_CURVE('',#1432,#261,#1509,.T.);
#1509 = B_SPLINE_CURVE_WITH_KNOTS('',8,(#1510,#1511,#1512,#1513,#1514,
    #1515,#1516,#1517,#1518,#1519,#1520,#1521,#1522,#1523,#1524,#1525,
    #1526,#1527,#1528,#1529,#1530,#1531,#1532,#1533,#1534,#1535,#1536,
    #1537,#1538,#1539,#1540,#1541,#1542,#1543,#1544,#1545,#1546,#1547,
    #1548,#1549,#1550,#1551,#1552,#1553,#1554,#1555,#1556,#1557,#1558,
    #1559,#1560,#1561,#1562,#1563,#1564,#1565,#1566,#1567,#1568,#1569,
    #1570,#1571,#1572,#1573,#1574,#1575,#1576,#1577,#1578,#1579,#1580,
    #1581),.UNSPECIFIED.,.F.,.F.,(9,7,7,7,7,7,7,7,7,7,9),(0.,
    8.770582535438E-02,0.19674390058,0.266757717661,0.36969076329,
    0.501124664368,0.632851210637,0.734722518209,0.80622482617,
    0.914160532286,1.),.UNSPECIFIED.);
#1510 = CARTESIAN_POINT('',(17.458734122635,-2.441681701E-08,
    -3.934997606595));
#1511 = CARTESIAN_POINT('',(17.458734120953,-1.202453251829,
    -3.945959078207));
#1512 = CARTESIAN_POINT('',(17.364084727444,-2.405097658174,
    -3.956922044959));
#1513 = CARTESIAN_POINT('',(17.17473630945,-3.598954502172,
    -3.96787876597));
#1514 = CARTESIAN_POINT('',(16.891712121986,-4.775326453083,
    -3.978831178486));
#1515 = CARTESIAN_POINT('',(16.516942498096,-5.925761786301,
    -3.989784051498));
#1516 = CARTESIAN_POINT('',(16.053207721717,-7.042049124977,
    -4.000740676136));
#1517 = CARTESIAN_POINT('',(15.504189583054,-8.116242727642,
    -4.011701092833));
#1518 = CARTESIAN_POINT('',(14.091949409853,-10.4143719983,
    -4.036290792436));
#1519 = CARTESIAN_POINT('',(13.184335117423,-11.61191321978,
    -4.049928491958));
#1520 = CARTESIAN_POINT('',(12.160820953719,-12.71827703613,
    -4.06356766963));
#1521 = CARTESIAN_POINT('',(11.032328722646,-13.72058871699,
    -4.077206047159));
#1522 = CARTESIAN_POINT('',(9.811125846508,-14.60759888492,
    -4.090842421725));
#1523 = CARTESIAN_POINT('',(8.510833156068,-15.36974115476,
    -4.104477804804));
#1524 = CARTESIAN_POINT('',(7.146369039008,-15.99911220806,
    -4.118112828743));
#1525 = CARTESIAN_POINT('',(4.827748055089,-16.80540517227,
    -4.140490987296));
#1526 = CARTESIAN_POINT('',(3.90123878904,-17.06373775564,
    -4.149241087109));
#1527 = CARTESIAN_POINT('',(2.959119028384,-17.26362679638,
    -4.157990279015));
#1528 = CARTESIAN_POINT('',(2.005701929916,-17.40400263385,
    -4.166738870352));
#1529 = CARTESIAN_POINT('',(1.045346986497,-17.48417699845,
    -4.175487563708));
#1530 = CARTESIAN_POINT('',(8.245596370352E-02,-17.50382847844,
    -4.184236995201));
#1531 = CARTESIAN_POINT('',(-0.878527748314,-17.46301759249,
    -4.192987305024));
#1532 = CARTESIAN_POINT('',(-3.236535264524,-17.21405753333,
    -4.214602471645));
#1533 = CARTESIAN_POINT('',(-4.626686529968,-16.93619258657,
    -4.227472546561));
#1534 = CARTESIAN_POINT('',(-5.988942644172,-16.53004389,-4.240342318556
    ));
#1535 = CARTESIAN_POINT('',(-7.309546202926,-15.99908673112,
    -4.253211667031));
#1536 = CARTESIAN_POINT('',(-8.575425846831,-15.34835024945,
    -4.266081224932));
#1537 = CARTESIAN_POINT('',(-9.774222952802,-14.58442371211,
    -4.278951505369));
#1538 = CARTESIAN_POINT('',(-10.89430465123,-13.71543156809,
    -4.291822016631));
#1539 = CARTESIAN_POINT('',(-13.24115246876,-11.52069299235,
    -4.321113306442));
#1540 = CARTESIAN_POINT('',(-14.41313003252,-10.13365466848,
    -4.33754962923));
#1541 = CARTESIAN_POINT('',(-15.41756397486,-8.611479201892,
    -4.353974795132));
#1542 = CARTESIAN_POINT('',(-16.23707872623,-6.978219831314,
    -4.370391956634));
#1543 = CARTESIAN_POINT('',(-16.85808323987,-5.259646569037,
    -4.38680881147));
#1544 = CARTESIAN_POINT('',(-17.2712337168,-3.483354846851,
    -4.403233336432));
#1545 = CARTESIAN_POINT('',(-17.47103632087,-1.678504116348,
    -4.419669288828));
#1546 = CARTESIAN_POINT('',(-17.44553107964,1.929354115773,
    -4.452560009093));
#1547 = CARTESIAN_POINT('',(-17.21925540045,3.735220717978,
    -4.469040881084));
#1548 = CARTESIAN_POINT('',(-16.77910310012,5.509302358637,
    -4.485518444165));
#1549 = CARTESIAN_POINT('',(-16.13103625165,7.222327530829,
    -4.501993572178));
#1550 = CARTESIAN_POINT('',(-15.28487275433,8.846659139667,
    -4.518468163068));
#1551 = CARTESIAN_POINT('',(-14.25468892279,10.356566706297,
    -4.534944489025));
#1552 = CARTESIAN_POINT('',(-13.05834825796,11.728107380857,
    -4.551424209367));
#1553 = CARTESIAN_POINT('',(-10.68454590703,13.87798771571,
    -4.580619402709));
#1554 = CARTESIAN_POINT('',(-9.563322907021,14.721168494491,
    -4.593352996282));
#1555 = CARTESIAN_POINT('',(-8.366547090479,15.460325471418,
    -4.606082987519));
#1556 = CARTESIAN_POINT('',(-7.105604209868,16.087745260614,
    -4.618810428218));
#1557 = CARTESIAN_POINT('',(-5.7925586277,16.597199717221,
    -4.631538125613));
#1558 = CARTESIAN_POINT('',(-4.440139637884,16.983966174134,
    -4.64426875449));
#1559 = CARTESIAN_POINT('',(-3.061717279539,17.244823915809,
    -4.657002964203));
#1560 = CARTESIAN_POINT('',(-0.695671030231,17.472390522757,
    -4.678671464316));
#1561 = CARTESIAN_POINT('',(0.286219608033,17.503631514941,
    -4.687609287796));
#1562 = CARTESIAN_POINT('',(1.269413070333,17.4717853671,-4.696547498193
    ));
#1563 = CARTESIAN_POINT('',(2.249175069481,17.376841593564,
    -4.705485803513));
#1564 = CARTESIAN_POINT('',(3.220822278606,17.219204309947,
    -4.714424198657));
#1565 = CARTESIAN_POINT('',(4.179722869914,16.999675126201,
    -4.723362610789));
#1566 = CARTESIAN_POINT('',(5.121301349829,16.719469533587,
    -4.732300579768));
#1567 = CARTESIAN_POINT('',(7.429443024308,15.868226137218,
    -4.754726831641));
#1568 = CARTESIAN_POINT('',(8.768739777834,15.221507958107,
    -4.768219398969));
#1569 = CARTESIAN_POINT('',(10.042907074254,14.445831647722,
    -4.781706408894));
#1570 = CARTESIAN_POINT('',(11.237607102903,13.549103544743,
    -4.795188277948));
#1571 = CARTESIAN_POINT('',(12.339776304525,12.540811609264,
    -4.80866840365));
#1572 = CARTESIAN_POINT('',(13.337674782265,11.432039789878,
    -4.822152255647));
#1573 = CARTESIAN_POINT('',(14.2208813977,10.23541679511,-4.835642882625
    ));
#1574 = CARTESIAN_POINT('',(15.585170713904,7.955806898645,
    -4.859861749464));
#1575 = CARTESIAN_POINT('',(16.111822472376,6.899267745699,
    -4.870594797699));
#1576 = CARTESIAN_POINT('',(16.556411970922,5.803212895777,
    -4.881329998684));
#1577 = CARTESIAN_POINT('',(16.915555419658,4.675120160126,
    -4.892066872225));
#1578 = CARTESIAN_POINT('',(17.186698356402,3.522705881876,
    -4.902804049227));
#1579 = CARTESIAN_POINT('',(17.368070110405,2.353902985445,
    -4.913538840985));
#1580 = CARTESIAN_POINT('',(17.458734122635,1.176865563293,
    -4.924269090695));
#1581 = CARTESIAN_POINT('',(17.458734122635,-7.11E-15,-4.934997307168));
#1582 = ORIENTED_EDGE('',*,*,#258,.F.);
#1583 = CYLINDRICAL_SURFACE('',#1584,17.458734122635);
#1584 = AXIS2_PLACEMENT_3D('',#1585,#1586,#1587);
#1585 = CARTESIAN_POINT('',(0.,0.,4.94));
#1586 = DIRECTION('',(0.,0.,-1.));
#1587 = DIRECTION('',(1.,0.,0.));
#1588 = ADVANCED_FACE('',(#1589),#1615,.F.);
#1589 = FACE_BOUND('',#1590,.F.);
#1590 = EDGE_LOOP('',(#1591,#1592,#1599,#1614));
#1591 = ORIENTED_EDGE('',*,*,#1508,.F.);
#1592 = ORIENTED_EDGE('',*,*,#1593,.T.);
#1593 = EDGE_CURVE('',#1432,#1594,#1596,.T.);
#1594 = VERTEX_POINT('',#1595);
#1595 = CARTESIAN_POINT('',(18.000002232193,-1.6E-14,-3.622500000006));
#1596 = B_SPLINE_CURVE_WITH_KNOTS('',1,(#1597,#1598),.UNSPECIFIED.,.F.,
  .F.,(2,2),(0.,0.825),.PIECEWISE_BEZIER_KNOTS.);
#1597 = CARTESIAN_POINT('',(17.285529169441,-3.22302161E-08,
    -4.034996354658));
#1598 = CARTESIAN_POINT('',(18.000002232193,-5.319E-14,-3.622500000006)
  );
#1599 = ORIENTED_EDGE('',*,*,#1600,.T.);
#1600 = EDGE_CURVE('',#1594,#379,#1601,.T.);
#1601 = B_SPLINE_CURVE_WITH_KNOTS('',11,(#1602,#1603,#1604,#1605,#1606,
    #1607,#1608,#1609,#1610,#1611,#1612,#1613),.UNSPECIFIED.,.F.,.F.,(12
    ,12),(0.,6.362265131567),.PIECEWISE_BEZIER_KNOTS.);
#1602 = CARTESIAN_POINT('',(18.000002232193,-2.882E-14,-3.622500000006)
  );
#1603 = CARTESIAN_POINT('',(18.000003556128,-10.28157731192,
    -3.71340909092));
#1604 = CARTESIAN_POINT('',(11.539856420816,-20.56292245238,
    -3.80431818181));
#1605 = CARTESIAN_POINT('',(-1.384782095057,-26.33667862697,
    -3.895227272772));
#1606 = CARTESIAN_POINT('',(-17.19327436313,-23.07732453827,
    -3.986136363557));
#1607 = CARTESIAN_POINT('',(-28.96183535005,-9.5171043726,
    -4.077045454703));
#1608 = CARTESIAN_POINT('',(-28.9619021388,9.517108486159,
    -4.167954545269));
#1609 = CARTESIAN_POINT('',(-17.1932251365,23.077316332957,
    -4.258863636541));
#1610 = CARTESIAN_POINT('',(-1.384808481088,26.336684316093,
    -4.349772727176));
#1611 = CARTESIAN_POINT('',(11.539866325444,20.562920788664,
    -4.440681818228));
#1612 = CARTESIAN_POINT('',(18.000001187291,10.281577311927,
    -4.531590909089));
#1613 = CARTESIAN_POINT('',(18.000002511218,-2.9172E-13,-4.622500000007)
  );
#1614 = ORIENTED_EDGE('',*,*,#451,.T.);
#1615 = B_SPLINE_SURFACE_WITH_KNOTS('',1,11,(
    (#1616,#1617,#1618,#1619,#1620,#1621,#1622,#1623,#1624,#1625,#1626
      ,#1627)
    ,(#1628,#1629,#1630,#1631,#1632,#1633,#1634,#1635,#1636,#1637,#1638
      ,#1639
    )),.UNSPECIFIED.,.F.,.F.,.F.,(2,2),(12,12),(0.,0.825),(0.,
    6.362265131567),.PIECEWISE_BEZIER_KNOTS.);
#1616 = CARTESIAN_POINT('',(17.285529169441,-3.223020353E-08,
    -4.034996354658));
#1617 = CARTESIAN_POINT('',(17.285529226696,-9.873468989624,
    -4.125903283482));
#1618 = CARTESIAN_POINT('',(11.081811295746,-19.74671310166,
    -4.216822314391));
#1619 = CARTESIAN_POINT('',(-1.329830097507,-25.29134978007,
    -4.307702535988));
#1620 = CARTESIAN_POINT('',(-16.51080032909,-22.16117716597,
    -4.398670489689));
#1621 = CARTESIAN_POINT('',(-27.81228405404,-9.139561233151,
    -4.489490812152));
#1622 = CARTESIAN_POINT('',(-27.8122878349,9.139561578465,
    -4.580501441471));
#1623 = CARTESIAN_POINT('',(-16.51079742791,22.161176762413,
    -4.671321764008));
#1624 = CARTESIAN_POINT('',(-1.329831505289,25.291350110516,
    -4.762289717612));
#1625 = CARTESIAN_POINT('',(11.081811940045,19.74671296266,
    -4.853169939278));
#1626 = CARTESIAN_POINT('',(17.285529130436,9.873468921137,
    -4.944088970156));
#1627 = CARTESIAN_POINT('',(17.285529185388,-3.625920111E-08,
    -5.03499589899));
#1628 = CARTESIAN_POINT('',(18.000002232193,-2.882E-14,-3.622500000006)
  );
#1629 = CARTESIAN_POINT('',(18.000003556128,-10.28157731192,
    -3.71340909092));
#1630 = CARTESIAN_POINT('',(11.539856420816,-20.56292245238,
    -3.80431818181));
#1631 = CARTESIAN_POINT('',(-1.384782095057,-26.33667862697,
    -3.895227272772));
#1632 = CARTESIAN_POINT('',(-17.19327436313,-23.07732453827,
    -3.986136363557));
#1633 = CARTESIAN_POINT('',(-28.96183535005,-9.5171043726,
    -4.077045454703));
#1634 = CARTESIAN_POINT('',(-28.9619021388,9.517108486159,
    -4.167954545269));
#1635 = CARTESIAN_POINT('',(-17.1932251365,23.077316332957,
    -4.258863636541));
#1636 = CARTESIAN_POINT('',(-1.384808481088,26.336684316093,
    -4.349772727176));
#1637 = CARTESIAN_POINT('',(11.539866325444,20.562920788664,
    -4.440681818228));
#1638 = CARTESIAN_POINT('',(18.000001187291,10.281577311927,
    -4.531590909089));
#1639 = CARTESIAN_POINT('',(18.000002511218,-2.9172E-13,-4.622500000007)
  );
#1640 = ADVANCED_FACE('',(#1641),#1672,.F.);
#1641 = FACE_BOUND('',#1642,.F.);
#1642 = EDGE_LOOP('',(#1643,#1665,#1670,#1671));
#1643 = ORIENTED_EDGE('',*,*,#1644,.F.);
#1644 = EDGE_CURVE('',#1645,#279,#1647,.T.);
#1645 = VERTEX_POINT('',#1646);
#1646 = CARTESIAN_POINT('',(18.000001434982,-7.4E-14,-3.437500000002));
#1647 = ( BOUNDED_CURVE() B_SPLINE_CURVE(9,(#1648,#1649,#1650,#1651,
    #1652,#1653,#1654,#1655,#1656,#1657,#1658,#1659,#1660,#1661,#1662,
#1663,#1664),.UNSPECIFIED.,.F.,.F.) B_SPLINE_CURVE_WITH_KNOTS((10,7,10),
(0.,3.181132565784,6.362265131567),.UNSPECIFIED.) CURVE() 
GEOMETRIC_REPRESENTATION_ITEM() RATIONAL_B_SPLINE_CURVE((1.056590953773,
    1.056590953773,1.056590953773,1.056590953773,1.056590953773,
    1.056590953773,1.056590953773,1.056590953773,1.056590953773,
    1.056590953773,1.056590953773,1.056590953773,1.056590953773,
    1.056590953773,1.056590953773,1.056590953773,1.056590953773)) 
REPRESENTATION_ITEM('') );
#1648 = CARTESIAN_POINT('',(18.000001434982,-8.704E-14,-3.437500000002)
  );
#1649 = CARTESIAN_POINT('',(18.00000247521,-6.283185870701,
    -3.493055555561));
#1650 = CARTESIAN_POINT('',(15.532584990816,-12.56628315556,
    -3.54861111111));
#1651 = CARTESIAN_POINT('',(10.597816337163,-17.74224911026,
    -3.604166666669));
#1652 = CARTESIAN_POINT('',(3.775516275617,-20.70387098728,
    -3.659722222228));
#1653 = CARTESIAN_POINT('',(-3.775532548138,-20.70450595233,
    -3.715277777777));
#1654 = CARTESIAN_POINT('',(-10.59778657495,-17.74191060482,
    -3.770833333337));
#1655 = CARTESIAN_POINT('',(-15.53260068137,-12.56636526039,
    -3.826388888891));
#1656 = CARTESIAN_POINT('',(-20.46740203007,-2.93472922E-09,
    -3.937500000002));
#1657 = CARTESIAN_POINT('',(-15.53260073736,12.566365276515,
    -4.048611111114));
#1658 = CARTESIAN_POINT('',(-10.59778613482,17.741909888392,
    -4.104166666671));
#1659 = CARTESIAN_POINT('',(-3.775534068114,20.704508231073,
    -4.159722222218));
#1660 = CARTESIAN_POINT('',(3.775519458855,20.703867644887,
    -4.215277777792));
#1661 = CARTESIAN_POINT('',(10.597812132727,17.742251625873,
    -4.270833333324));
#1662 = CARTESIAN_POINT('',(15.532588516073,12.566282338576,
    -4.326388888898));
#1663 = CARTESIAN_POINT('',(18.000000753494,6.283185870697,
    -4.381944444444));
#1664 = CARTESIAN_POINT('',(18.000001793727,-1.7199E-13,-4.437500000003)
  );
#1665 = ORIENTED_EDGE('',*,*,#1666,.T.);
#1666 = EDGE_CURVE('',#1645,#644,#1667,.T.);
#1667 = B_SPLINE_CURVE_WITH_KNOTS('',1,(#1668,#1669),.UNSPECIFIED.,.F.,
  .F.,(2,2),(0.,0.825),.PIECEWISE_BEZIER_KNOTS.);
#1668 = CARTESIAN_POINT('',(18.000001434982,5.232E-14,-3.437500000002));
#1669 = CARTESIAN_POINT('',(17.285531529182,-1.611455611E-08,
    -3.024998177332));
#1670 = ORIENTED_EDGE('',*,*,#643,.T.);
#1671 = ORIENTED_EDGE('',*,*,#278,.T.);
#1672 = B_SPLINE_SURFACE_WITH_KNOTS('',1,11,(
    (#1673,#1674,#1675,#1676,#1677,#1678,#1679,#1680,#1681,#1682,#1683
      ,#1684)
    ,(#1685,#1686,#1687,#1688,#1689,#1690,#1691,#1692,#1693,#1694,#1695
      ,#1696
    )),.UNSPECIFIED.,.F.,.F.,.F.,(2,2),(12,12),(0.,0.825),(0.,
    6.362265131567),.PIECEWISE_BEZIER_KNOTS.);
#1673 = CARTESIAN_POINT('',(18.000001434982,-1.0169E-13,-3.437500000002)
  );
#1674 = CARTESIAN_POINT('',(18.000003137174,-10.28157687932,
    -3.528409090916));
#1675 = CARTESIAN_POINT('',(11.539854520355,-20.56292182483,
    -3.619318181807));
#1676 = CARTESIAN_POINT('',(-1.384778267416,-26.33667670625,
    -3.710227272761));
#1677 = CARTESIAN_POINT('',(-17.19328067202,-23.07732473922,
    -3.801136363574));
#1678 = CARTESIAN_POINT('',(-28.96182459028,-9.51710338483,
    -3.892045454654));
#1679 = CARTESIAN_POINT('',(-28.96191046147,9.517108673626,
    -3.982954545327));
#1680 = CARTESIAN_POINT('',(-17.19321738069,23.077314189673,
    -4.073863636478));
#1681 = CARTESIAN_POINT('',(-1.384812192295,26.336684020723,
    -4.16477272721));
#1682 = CARTESIAN_POINT('',(11.53986725487,20.562919685812,
    -4.255681818207));
#1683 = CARTESIAN_POINT('',(18.000000091529,10.281576879323,
    -4.346590909089));
#1684 = CARTESIAN_POINT('',(18.000001793727,-1.9027E-13,-4.437500000003)
  );
#1685 = CARTESIAN_POINT('',(17.285531529182,-1.611468001E-08,
    -3.024998177332));
#1686 = CARTESIAN_POINT('',(17.28553447045,-9.873470494443,
    -3.115905106172));
#1687 = CARTESIAN_POINT('',(11.081802267647,-19.74671793943,
    -3.206824137031));
#1688 = CARTESIAN_POINT('',(-1.329801631173,-25.2913475004,
    -3.297704358739));
#1689 = CARTESIAN_POINT('',(-16.51085629766,-22.16118950407,
    -3.388672312235));
#1690 = CARTESIAN_POINT('',(-27.81221581643,-9.139558200086,
    -3.479492635016));
#1691 = CARTESIAN_POINT('',(-27.81236464102,9.139567425715,
    -3.570503263938));
#1692 = CARTESIAN_POINT('',(-16.51074654593,22.161171252733,
    -3.661323586852));
#1693 = CARTESIAN_POINT('',(-1.329860381378,25.291360181669,
    -3.752291540198));
#1694 = CARTESIAN_POINT('',(11.081824382276,19.74671420852,
    -3.843171761984));
#1695 = CARTESIAN_POINT('',(17.285529212032,9.873470458178,
    -3.934090792828));
#1696 = CARTESIAN_POINT('',(17.285532151008,-2.014396612E-08,
    -4.024997721666));
#1697 = ADVANCED_FACE('',(#1698),#1803,.F.);
#1698 = FACE_BOUND('',#1699,.F.);
#1699 = EDGE_LOOP('',(#1700,#1701,#1713,#1802));
#1700 = ORIENTED_EDGE('',*,*,#1600,.F.);
#1701 = ORIENTED_EDGE('',*,*,#1702,.T.);
#1702 = EDGE_CURVE('',#1594,#1703,#1705,.T.);
#1703 = VERTEX_POINT('',#1704);
#1704 = CARTESIAN_POINT('',(18.029555438061,9.998726142169E-10,
    -3.529998466525));
#1705 = ( BOUNDED_CURVE() B_SPLINE_CURVE(6,(#1706,#1707,#1708,#1709,
#1710,#1711,#1712),.UNSPECIFIED.,.F.,.F.) B_SPLINE_CURVE_WITH_KNOTS((7,7
),(0.,2.094395102393),.PIECEWISE_BEZIER_KNOTS.) CURVE() 
GEOMETRIC_REPRESENTATION_ITEM() RATIONAL_B_SPLINE_CURVE((1.056590953773,
    1.017435169568,0.996326512422,0.989390034249,0.996326512422,
1.017435169568,1.056590953773)) REPRESENTATION_ITEM('') );
#1706 = CARTESIAN_POINT('',(18.000002232193,-3.725E-14,-3.622500000006)
  );
#1707 = CARTESIAN_POINT('',(18.022657947543,1.02197203E-09,
    -3.609419870773));
#1708 = CARTESIAN_POINT('',(18.038623560808,1.74218381E-09,-3.5872812141
    ));
#1709 = CARTESIAN_POINT('',(18.044394295676,2.00249502E-09,-3.5600002265
    ));
#1710 = CARTESIAN_POINT('',(18.038623839192,1.74217668E-09,
    -3.532719180015));
#1711 = CARTESIAN_POINT('',(18.022658451838,1.02195806E-09,
    -3.510580360425));
#1712 = CARTESIAN_POINT('',(18.000002869963,-5.406E-14,-3.497500000007)
  );
#1713 = ORIENTED_EDGE('',*,*,#1714,.F.);
#1714 = EDGE_CURVE('',#306,#1703,#1715,.T.);
#1715 = B_SPLINE_CURVE_WITH_KNOTS('',7,(#1716,#1717,#1718,#1719,#1720,
    #1721,#1722,#1723,#1724,#1725,#1726,#1727,#1728,#1729,#1730,#1731,
    #1732,#1733,#1734,#1735,#1736,#1737,#1738,#1739,#1740,#1741,#1742,
    #1743,#1744,#1745,#1746,#1747,#1748,#1749,#1750,#1751,#1752,#1753,
    #1754,#1755,#1756,#1757,#1758,#1759,#1760,#1761,#1762,#1763,#1764,
    #1765,#1766,#1767,#1768,#1769,#1770,#1771,#1772,#1773,#1774,#1775,
    #1776,#1777,#1778,#1779,#1780,#1781,#1782,#1783,#1784,#1785,#1786,
    #1787,#1788,#1789,#1790,#1791,#1792,#1793,#1794,#1795,#1796,#1797,
    #1798,#1799,#1800,#1801),.UNSPECIFIED.,.F.,.F.,(8,6,6,6,6,6,6,6,6,6,
    6,6,6,6,8),(0.,2.680167662668E-02,0.108803098808,0.192004275182,
    0.28840171429,0.373202572107,0.45440415194,0.500006835149,
    0.55120970934,0.557210091727,0.616413208611,0.720806967535,
    0.798009040281,0.899604256676,1.),.UNSPECIFIED.);
#1716 = CARTESIAN_POINT('',(18.029555756944,5.162043237306E-09,
    -4.529998443477));
#1717 = CARTESIAN_POINT('',(18.029555706906,0.433711229795,
    -4.526169883211));
#1718 = CARTESIAN_POINT('',(18.017383516239,0.867423177064,
    -4.522341317916));
#1719 = CARTESIAN_POINT('',(17.993039233395,1.300724655545,
    -4.518512748989));
#1720 = CARTESIAN_POINT('',(17.956540114072,1.733205926571,
    -4.514684177648));
#1721 = CARTESIAN_POINT('',(17.907920621224,2.164458704225,
    -4.510855604926));
#1722 = CARTESIAN_POINT('',(17.847232425051,2.594076155341,
    -4.507027031677));
#1723 = CARTESIAN_POINT('',(17.552150959316,4.329850975502,
    -4.491484695188));
#1724 = CARTESIAN_POINT('',(17.217393975584,5.619143888017,
    -4.479769273132));
#1725 = CARTESIAN_POINT('',(16.772245170324,6.877605319236,
    -4.468055090155));
#1726 = CARTESIAN_POINT('',(16.220256506918,8.094007188997,
    -4.456341701401));
#1727 = CARTESIAN_POINT('',(15.566262021877,9.257696943372,
    -4.444627546364));
#1728 = CARTESIAN_POINT('',(14.816373106901,10.358607985848,
    -4.432912172219));
#1729 = CARTESIAN_POINT('',(13.127899331668,12.431250864864,
    -4.409313351863));
#1730 = CARTESIAN_POINT('',(12.186456089437,13.401173711677,
    -4.397426457865));
#1731 = CARTESIAN_POINT('',(11.161872114348,14.28733443545,
    -4.385540867385));
#1732 = CARTESIAN_POINT('',(10.063173742833,15.081374051532,
    -4.373656103412));
#1733 = CARTESIAN_POINT('',(8.900263856161,15.776135683514,
    -4.361770499606));
#1734 = CARTESIAN_POINT('',(7.68391165477,16.365671917222,-4.34988358289
    ));
#1735 = CARTESIAN_POINT('',(4.968461813324,17.401509773281,
    -4.324228251098));
#1736 = CARTESIAN_POINT('',(3.454447627502,17.810516484903,
    -4.310454359606));
#1737 = CARTESIAN_POINT('',(1.902413326965,18.065343565121,
    -4.296683182553));
#1738 = CARTESIAN_POINT('',(0.331130289435,18.162218157779,
    -4.282913731162));
#1739 = CARTESIAN_POINT('',(-1.240452580971,18.09997199858,
    -4.269142553296));
#1740 = CARTESIAN_POINT('',(-2.793242619173,17.880043507033,
    -4.255368660564));
#1741 = CARTESIAN_POINT('',(-5.640505532082,17.179429621518,
    -4.229484813671));
#1742 = CARTESIAN_POINT('',(-6.944132828405,16.733161837033,
    -4.217369206711));
#1743 = CARTESIAN_POINT('',(-8.205841749246,16.171647968924,
    -4.205255042373));
#1744 = CARTESIAN_POINT('',(-9.413556533235,15.499774170612,
    -4.193141800792));
#1745 = CARTESIAN_POINT('',(-10.55597338343,14.72382894419,
    -4.181027650875));
#1746 = CARTESIAN_POINT('',(-11.62257297051,13.851496187973,
    -4.168912068284));
#1747 = CARTESIAN_POINT('',(-13.54342594857,11.973601921703,
    -4.145198992431));
#1748 = CARTESIAN_POINT('',(-14.40505356865,10.974990444014,
    -4.133597952897));
#1749 = CARTESIAN_POINT('',(-15.18028149415,9.904519771248,
    -4.121998075763));
#1750 = CARTESIAN_POINT('',(-15.86209667683,8.771221555974,
    -4.110398930001));
#1751 = CARTESIAN_POINT('',(-16.44464295476,7.5848297159,-4.098799030836
    ));
#1752 = CARTESIAN_POINT('',(-16.92322660833,6.355771265776,
    -4.087197955107));
#1753 = CARTESIAN_POINT('',(-17.50313546589,4.387442919045,
    -4.069084168155));
#1754 = CARTESIAN_POINT('',(-17.67788805634,3.669602961201,
    -4.06256987814));
#1755 = CARTESIAN_POINT('',(-17.81826584643,2.943748503551,
    -4.056055588286));
#1756 = CARTESIAN_POINT('',(-17.92383777071,2.211854773167,
    -4.04954130069));
#1757 = CARTESIAN_POINT('',(-17.99431594099,1.475917649433,
    -4.043027016287));
#1758 = CARTESIAN_POINT('',(-18.02955564629,0.737953664042,
    -4.036512734856));
#1759 = CARTESIAN_POINT('',(-18.02955535278,-0.828577308964,
    -4.022684228928));
#1760 = CARTESIAN_POINT('',(-17.98513026368,-1.657173033848,
    -4.015369842173));
#1761 = CARTESIAN_POINT('',(-17.896276573,-2.482896544074,
    -4.008055567144));
#1762 = CARTESIAN_POINT('',(-17.76323057837,-3.302895337866,
    -4.000741362832));
#1763 = CARTESIAN_POINT('',(-17.5864493299,-4.114352468988,
    -3.993427082849));
#1764 = CARTESIAN_POINT('',(-17.36661056189,-4.914487061609,
    -3.986112686776));
#1765 = CARTESIAN_POINT('',(-17.07393072304,-5.79267628982,
    -3.97794131181));
#1766 = CARTESIAN_POINT('',(-17.04265103643,-5.884601768741,
    -3.977084168829));
#1767 = CARTESIAN_POINT('',(-17.01079400881,-5.976329984455,
    -3.976227025898));
#1768 = CARTESIAN_POINT('',(-16.97836113588,-6.067856586839,
    -3.975369883019));
#1769 = CARTESIAN_POINT('',(-16.94535395423,-6.159177240255,
    -3.974512740194));
#1770 = CARTESIAN_POINT('',(-16.91177404129,-6.25028762355,
    -3.973655597426));
#1771 = CARTESIAN_POINT('',(-16.540669968,-7.23801211993,-3.964341406119
    ));
#1772 = CARTESIAN_POINT('',(-16.14810623525,-8.113987552902,
    -3.955884033204));
#1773 = CARTESIAN_POINT('',(-15.7015018997,-8.964908195544,
    -3.947426909704));
#1774 = CARTESIAN_POINT('',(-15.20280576331,-9.786799964825,
    -3.938969946712));
#1775 = CARTESIAN_POINT('',(-14.65430504701,-10.57589333758,
    -3.930512833716));
#1776 = CARTESIAN_POINT('',(-14.05862469634,-11.32862449078,
    -3.922055479795));
#1777 = CARTESIAN_POINT('',(-12.29049471827,-13.29896814839,
    -3.898686056923));
#1778 = CARTESIAN_POINT('',(-11.02434571147,-14.43341946984,
    -3.883767927043));
#1779 = CARTESIAN_POINT('',(-9.637113932435,-15.42595256963,
    -3.868854495746));
#1780 = CARTESIAN_POINT('',(-8.148076260658,-16.26169800588,
    -3.853942510588));
#1781 = CARTESIAN_POINT('',(-6.5782307387,-16.92887035949,
    -3.839029055251));
#1782 = CARTESIAN_POINT('',(-4.950311339376,-17.41875962559,
    -3.824110888605));
#1783 = CARTESIAN_POINT('',(-2.061002309643,-17.9548810839,
    -3.798170290311));
#1784 = CARTESIAN_POINT('',(-0.814100256057,-18.0835299189,
    -3.787140896005));
#1785 = CARTESIAN_POINT('',(0.441490552066,-18.11103315773,
    -3.776112408553));
#1786 = CARTESIAN_POINT('',(1.695960019845,-18.03685541749,
    -3.765084497743));
#1787 = CARTESIAN_POINT('',(2.93955996435,-17.8615731263,-3.754056010878
    ));
#1788 = CARTESIAN_POINT('',(4.162611750842,-17.58687406344,
    -3.743026617556));
#1789 = CARTESIAN_POINT('',(6.925362225737,-16.72743696282,
    -3.717485787675));
#1790 = CARTESIAN_POINT('',(8.443784847285,-16.07191661206,
    -3.702968116097));
#1791 = CARTESIAN_POINT('',(9.888434898973,-15.25596895954,
    -3.688454535702));
#1792 = CARTESIAN_POINT('',(11.239394775041,-14.28991780089,
    -3.67394228881));
#1793 = CARTESIAN_POINT('',(12.478605481612,-13.18667656213,
    -3.659428729177));
#1794 = CARTESIAN_POINT('',(13.589857975053,-11.96175524142,
    -3.644911090191));
#1795 = CARTESIAN_POINT('',(15.517767561394,-9.322182096538,
    -3.616057127777));
#1796 = CARTESIAN_POINT('',(16.338388627402,-7.909063352394,
    -3.601711296309));
#1797 = CARTESIAN_POINT('',(17.007972748027,-6.412852896279,
    -3.587368767417));
#1798 = CARTESIAN_POINT('',(17.516980436995,-4.852967783466,
    -3.573028315571));
#1799 = CARTESIAN_POINT('',(17.858758679707,-3.249790716385,
    -3.558685720226));
#1800 = CARTESIAN_POINT('',(18.029556260909,-1.624628164296,
    -3.544339803101));
#1801 = CARTESIAN_POINT('',(18.029555438059,6.665068497114E-10,
    -3.529998466528));
#1802 = ORIENTED_EDGE('',*,*,#378,.T.);
#1803 = ( BOUNDED_SURFACE() B_SPLINE_SURFACE(6,9,(
    (#1804,#1805,#1806,#1807,#1808,#1809,#1810,#1811,#1812,#1813,#1814
      ,#1815,#1816,#1817,#1818,#1819,#1820)
    ,(#1821,#1822,#1823,#1824,#1825,#1826,#1827,#1828,#1829,#1830,#1831
      ,#1832,#1833,#1834,#1835,#1836,#1837)
    ,(#1838,#1839,#1840,#1841,#1842,#1843,#1844,#1845,#1846,#1847,#1848
      ,#1849,#1850,#1851,#1852,#1853,#1854)
    ,(#1855,#1856,#1857,#1858,#1859,#1860,#1861,#1862,#1863,#1864,#1865
      ,#1866,#1867,#1868,#1869,#1870,#1871)
    ,(#1872,#1873,#1874,#1875,#1876,#1877,#1878,#1879,#1880,#1881,#1882
      ,#1883,#1884,#1885,#1886,#1887,#1888)
    ,(#1889,#1890,#1891,#1892,#1893,#1894,#1895,#1896,#1897,#1898,#1899
      ,#1900,#1901,#1902,#1903,#1904,#1905)
    ,(#1906,#1907,#1908,#1909,#1910,#1911,#1912,#1913,#1914,#1915,#1916
      ,#1917,#1918,#1919,#1920,#1921,#1922
)),.UNSPECIFIED.,.F.,.F.,.F.) B_SPLINE_SURFACE_WITH_KNOTS((7,7),(10,7,10
    ),(0.,2.094395102393),(0.,3.181132565784,6.362265131567),
.UNSPECIFIED.) GEOMETRIC_REPRESENTATION_ITEM() RATIONAL_B_SPLINE_SURFACE
((
    (1.056590953773,1.056590953773,1.056590953773,1.056590953773
      ,1.056590953773,1.056590953773,1.056590953773,1.056590953773
      ,1.056590953773,1.056590953773,1.056590953773,1.056590953773
      ,1.056590953773,1.056590953773,1.056590953773,1.056590953773
      ,1.056590953773)
    ,(1.017435169568,1.017435169568,1.017435169568,1.017435169568
      ,1.017435169568,1.017435169568,1.017435169568,1.017435169568
      ,1.017435169568,1.017435169568,1.017435169568,1.017435169568
      ,1.017435169568,1.017435169568,1.017435169568,1.017435169568
      ,1.017435169568)
    ,(0.996326512422,0.996326512422,0.996326512422,0.996326512422
      ,0.996326512422,0.996326512422,0.996326512422,0.996326512422
      ,0.996326512422,0.996326512422,0.996326512422,0.996326512422
      ,0.996326512422,0.996326512422,0.996326512422,0.996326512422
      ,0.996326512422)
    ,(0.989390034249,0.989390034249,0.989390034249,0.989390034249
      ,0.989390034249,0.989390034249,0.989390034249,0.989390034249
      ,0.989390034249,0.989390034249,0.989390034249,0.989390034249
      ,0.989390034249,0.989390034249,0.989390034249,0.989390034249
      ,0.989390034249)
    ,(0.996326512422,0.996326512422,0.996326512422,0.996326512422
      ,0.996326512422,0.996326512422,0.996326512422,0.996326512422
      ,0.996326512422,0.996326512422,0.996326512422,0.996326512422
      ,0.996326512422,0.996326512422,0.996326512422,0.996326512422
      ,0.996326512422)
    ,(1.017435169568,1.017435169568,1.017435169568,1.017435169568
      ,1.017435169568,1.017435169568,1.017435169568,1.017435169568
      ,1.017435169568,1.017435169568,1.017435169568,1.017435169568
      ,1.017435169568,1.017435169568,1.017435169568,1.017435169568
      ,1.017435169568)
    ,(1.056590953773,1.056590953773,1.056590953773,1.056590953773
      ,1.056590953773,1.056590953773,1.056590953773,1.056590953773
      ,1.056590953773,1.056590953773,1.056590953773,1.056590953773
      ,1.056590953773,1.056590953773,1.056590953773,1.056590953773
,1.056590953773))) REPRESENTATION_ITEM('') SURFACE() );
#1804 = CARTESIAN_POINT('',(18.000002232193,-2.943E-14,-3.622500000006)
  );
#1805 = CARTESIAN_POINT('',(18.000003041264,-6.283186135065,
    -3.678055555564));
#1806 = CARTESIAN_POINT('',(15.53258603604,-12.56628359352,
    -3.733611111114));
#1807 = CARTESIAN_POINT('',(10.597816315919,-17.74225013625,
    -3.789166666674));
#1808 = CARTESIAN_POINT('',(3.77551678815,-20.70387148706,
    -3.844722222231));
#1809 = CARTESIAN_POINT('',(-3.775532875866,-20.70450707665,
    -3.900277777782));
#1810 = CARTESIAN_POINT('',(-10.59778697195,-17.74191127172,
    -3.955833333341));
#1811 = CARTESIAN_POINT('',(-15.53260134113,-12.56636579092,
    -4.011388888895));
#1812 = CARTESIAN_POINT('',(-20.46740289124,-2.28241627E-09,
    -4.122500000006));
#1813 = CARTESIAN_POINT('',(-15.53260138468,12.566365803456,
    -4.233611111118));
#1814 = CARTESIAN_POINT('',(-10.59778662963,17.741910714492,
    -4.289166666675));
#1815 = CARTESIAN_POINT('',(-3.775534058073,20.70450884901,
    -4.344722222222));
#1816 = CARTESIAN_POINT('',(3.775519264008,20.703868887405,
    -4.400277777798));
#1817 = CARTESIAN_POINT('',(10.597813045798,17.742252092855,
    -4.455833333324));
#1818 = CARTESIAN_POINT('',(15.532588777907,12.566282958081,
    -4.511388888906));
#1819 = CARTESIAN_POINT('',(18.000001702151,6.283186135066,
    -4.566944444446));
#1820 = CARTESIAN_POINT('',(18.000002511218,-3.0292E-13,-4.622500000007)
  );
#1821 = CARTESIAN_POINT('',(18.022657947543,1.02197795E-09,
    -3.609419870773));
#1822 = CARTESIAN_POINT('',(18.02265878116,-6.291094515069,
    -3.66497546823));
#1823 = CARTESIAN_POINT('',(15.552136084424,-12.58210026583,
    -3.720530919104));
#1824 = CARTESIAN_POINT('',(10.611155415245,-17.7645808652,
    -3.776086624893));
#1825 = CARTESIAN_POINT('',(3.780268514459,-20.7299313136,
    -3.831642044145));
#1826 = CARTESIAN_POINT('',(-3.780284571454,-20.73056623533,
    -3.887197677341));
#1827 = CARTESIAN_POINT('',(-10.61112605057,-17.76424227314,
    -3.942753209879));
#1828 = CARTESIAN_POINT('',(-15.55215146064,-12.58218247157,
    -3.998308765688));
#1829 = CARTESIAN_POINT('',(-20.49316420936,-3.58542613E-09,
    -4.109419877999));
#1830 = CARTESIAN_POINT('',(-15.552151507,12.582182482606,-4.22053099031
    ));
#1831 = CARTESIAN_POINT('',(-10.61112570015,17.764241697976,
    -4.276086546121));
#1832 = CARTESIAN_POINT('',(-3.780285791503,20.730568060226,
    -4.331642078646));
#1833 = CARTESIAN_POINT('',(3.780271061839,20.729928636682,
    -4.387197711869));
#1834 = CARTESIAN_POINT('',(10.611152045216,17.764582881583,
    -4.442753131089));
#1835 = CARTESIAN_POINT('',(15.55213890675,12.582099613258,
    -4.498308836901));
#1836 = CARTESIAN_POINT('',(18.022657401252,6.291094517242,
    -4.553864287766));
#1837 = CARTESIAN_POINT('',(18.022658234909,1.14945429E-09,
    -4.609419885224));
#1838 = CARTESIAN_POINT('',(18.038623560808,1.74219413E-09,-3.5872812141
    ));
#1839 = CARTESIAN_POINT('',(18.038624435617,-6.296667597504,
    -3.642836841082));
#1840 = CARTESIAN_POINT('',(15.565913079335,-12.59324637827,
    -3.698392218191));
#1841 = CARTESIAN_POINT('',(10.620555606184,-17.78031743385,
    -3.753948029848));
#1842 = CARTESIAN_POINT('',(3.783617047695,-20.74829586678,
    -3.809503353045));
#1843 = CARTESIAN_POINT('',(-3.783633102145,-20.74893025331,
    -3.865059040958));
#1844 = CARTESIAN_POINT('',(-10.62052618368,-17.77997907092,
    -3.920614557272));
#1845 = CARTESIAN_POINT('',(-15.56592854552,-12.59332858033,
    -3.976170113261));
#1846 = CARTESIAN_POINT('',(-20.5113183635,-4.57103409E-09,
    -4.087281226417));
#1847 = CARTESIAN_POINT('',(-15.56592859515,12.593328590682,
    -4.198392339573));
#1848 = CARTESIAN_POINT('',(-10.62052581744,17.779978466654,
    -4.253947895564));
#1849 = CARTESIAN_POINT('',(-3.783634383778,20.748932167572,
    -4.309503411865));
#1850 = CARTESIAN_POINT('',(3.783619718601,20.748293058634,
    -4.365059099806));
#1851 = CARTESIAN_POINT('',(10.62055206917,17.78031955014,-4.42061442297
    ));
#1852 = CARTESIAN_POINT('',(15.565916039337,12.59324569487,
    -4.476170234651));
#1853 = CARTESIAN_POINT('',(18.038622987413,6.296667601208,
    -4.53172561175));
#1854 = CARTESIAN_POINT('',(18.038623862294,1.95969507E-09,
    -4.587281238733));
#1855 = CARTESIAN_POINT('',(18.044394295676,2.00250566E-09,-3.5600002265
    ));
#1856 = CARTESIAN_POINT('',(18.044395221027,-6.298681977714,
    -3.615555864153));
#1857 = CARTESIAN_POINT('',(15.570892687932,-12.59727513374,
    -3.6711112146));
#1858 = CARTESIAN_POINT('',(10.623953359647,-17.78600534401,
    -3.726667064523));
#1859 = CARTESIAN_POINT('',(3.784827314212,-20.75493375742,
    -3.782222353002));
#1860 = CARTESIAN_POINT('',(-3.784843396245,-20.75556785417,
    -3.837778060691));
#1861 = CARTESIAN_POINT('',(-10.62392385173,-17.78566711928,
    -3.893333571142));
#1862 = CARTESIAN_POINT('',(-15.57090824609,-12.59735732019,
    -3.948889127195));
#1863 = CARTESIAN_POINT('',(-20.51788014851,-5.0277848E-09,
    -4.060000240657));
#1864 = CARTESIAN_POINT('',(-15.57090829883,12.597357330848,
    -4.171111354118));
#1865 = CARTESIAN_POINT('',(-10.62392346469,17.785666479945,
    -4.226666910175));
#1866 = CARTESIAN_POINT('',(-3.784844752231,20.75556987883,
    -4.282222420612));
#1867 = CARTESIAN_POINT('',(3.784830138866,20.75493078728,-4.33777812833
    ));
#1868 = CARTESIAN_POINT('',(10.623949618174,17.786007582629,
    -4.393333416775));
#1869 = CARTESIAN_POINT('',(15.570895818522,12.597274411194,
    -4.448889266722));
#1870 = CARTESIAN_POINT('',(18.044393689127,6.29868198197,
    -4.504444617159));
#1871 = CARTESIAN_POINT('',(18.04439461456,2.25254193E-09,
    -4.560000254814));
#1872 = CARTESIAN_POINT('',(18.038623839192,1.742187E-09,-3.532719180015
    ));
#1873 = CARTESIAN_POINT('',(18.038624814903,-6.296667700753,
    -3.588274806997));
#1874 = CARTESIAN_POINT('',(15.565913163598,-12.59324662439,
    -3.643830184105));
#1875 = CARTESIAN_POINT('',(10.620555984247,-17.78031760338,
    -3.699385995763));
#1876 = CARTESIAN_POINT('',(3.783616955346,-20.74829636911,
    -3.75494131896));
#1877 = CARTESIAN_POINT('',(-3.783633090462,-20.74893048301,
    -3.810497006872));
#1878 = CARTESIAN_POINT('',(-10.62052637917,-17.77997939721,
    -3.866052523187));
#1879 = CARTESIAN_POINT('',(-15.56592879804,-12.59332878604,
    -3.921608079176));
#1880 = CARTESIAN_POINT('',(-20.51131869983,-4.85552087E-09,
    -4.032719192332));
#1881 = CARTESIAN_POINT('',(-15.56592885311,12.593328797959,
    -4.143830305488));
#1882 = CARTESIAN_POINT('',(-10.62052597024,17.779978723452,
    -4.199385861479));
#1883 = CARTESIAN_POINT('',(-3.783634519533,20.748932618305,
    -4.25494137778));
#1884 = CARTESIAN_POINT('',(3.783619935024,20.748293236756,
    -4.310497065722));
#1885 = CARTESIAN_POINT('',(10.620552039405,17.780319963685,
    -4.366052388883));
#1886 = CARTESIAN_POINT('',(15.565916465548,12.593245861742,
    -4.421608200567));
#1887 = CARTESIAN_POINT('',(18.038623199694,6.296667704456,
    -4.477163577665));
#1888 = CARTESIAN_POINT('',(18.038624175476,1.95967368E-09,
    -4.532719204648));
#1889 = CARTESIAN_POINT('',(18.022658451838,1.02196398E-09,
    -3.510580360425));
#1890 = CARTESIAN_POINT('',(18.022659468239,-6.291094702104,
    -3.566135957882));
#1891 = CARTESIAN_POINT('',(15.552136237068,-12.58210071167,
    -3.621691408754));
#1892 = CARTESIAN_POINT('',(10.611156100108,-17.76458117232,
    -3.677247114546));
#1893 = CARTESIAN_POINT('',(3.780268347167,-20.72993222357,
    -3.732802533797));
#1894 = CARTESIAN_POINT('',(-3.780284550292,-20.73056665144,
    -3.788358166992));
#1895 = CARTESIAN_POINT('',(-10.61112640471,-17.76424286422,
    -3.843913699531));
#1896 = CARTESIAN_POINT('',(-15.55215191809,-12.58218284422,
    -3.89946925534));
#1897 = CARTESIAN_POINT('',(-20.49316481863,-4.10102256E-09,
    -4.01058036765));
#1898 = CARTESIAN_POINT('',(-15.55215197429,12.582182858091,
    -4.121691479961));
#1899 = CARTESIAN_POINT('',(-10.61112597695,17.764242163165,
    -4.177247035773));
#1900 = CARTESIAN_POINT('',(-3.780286037424,20.730568876737,
    -4.232802568297));
#1901 = CARTESIAN_POINT('',(3.780271453891,20.729928959346,
    -4.288358201523));
#1902 = CARTESIAN_POINT('',(10.611151991297,17.764583630727,
    -4.343913620738));
#1903 = CARTESIAN_POINT('',(15.552139678834,12.582099915546,
    -4.399469326555));
#1904 = CARTESIAN_POINT('',(18.0226577858,6.291094704277,-4.455024777417
    ));
#1905 = CARTESIAN_POINT('',(18.022658802241,1.14941937E-09,
    -4.510580374876));
#1906 = CARTESIAN_POINT('',(18.000002869963,-4.288E-14,-3.497500000007)
  );
#1907 = CARTESIAN_POINT('',(18.000003910197,-6.283186371604,
    -3.553055555567));
#1908 = CARTESIAN_POINT('',(15.532586229086,-12.56628415738,
    -3.608611111115));
#1909 = CARTESIAN_POINT('',(10.597817182048,-17.74225052465,
    -3.664166666677));
#1910 = CARTESIAN_POINT('',(3.775516576581,-20.70387263788,
    -3.719722222233));
#1911 = CARTESIAN_POINT('',(-3.775532849103,-20.70450760288,
    -3.775277777783));
#1912 = CARTESIAN_POINT('',(-10.59778741983,-17.74191201924,
    -3.830833333343));
#1913 = CARTESIAN_POINT('',(-15.53260191965,-12.5663662622,
    -3.886388888897));
#1914 = CARTESIAN_POINT('',(-20.46740366176,-2.93431383E-09,
    -3.997500000008));
#1915 = CARTESIAN_POINT('',(-15.53260197564,12.566366278322,
    -4.10861111112));
#1916 = CARTESIAN_POINT('',(-10.59778697969,17.741911302807,
    -4.164166666677));
#1917 = CARTESIAN_POINT('',(-3.775534369082,20.70450988163,
    -4.219722222222));
#1918 = CARTESIAN_POINT('',(3.775519759825,20.703869295473,
    -4.275277777803));
#1919 = CARTESIAN_POINT('',(10.597812977608,17.742253040279,
    -4.330833333322));
#1920 = CARTESIAN_POINT('',(15.532589754344,12.566283340378,
    -4.386388888911));
#1921 = CARTESIAN_POINT('',(18.00000218848,6.283186371605,
    -4.441944444447));
#1922 = CARTESIAN_POINT('',(18.000003228708,-3.4327E-13,-4.497500000009)
  );
#1923 = ADVANCED_FACE('',(#1924),#1939,.F.);
#1924 = FACE_BOUND('',#1925,.F.);
#1925 = EDGE_LOOP('',(#1926,#1927,#1937,#1938));
#1926 = ORIENTED_EDGE('',*,*,#1714,.T.);
#1927 = ORIENTED_EDGE('',*,*,#1928,.T.);
#1928 = EDGE_CURVE('',#1703,#1645,#1929,.T.);
#1929 = ( BOUNDED_CURVE() B_SPLINE_CURVE(6,(#1930,#1931,#1932,#1933,
#1934,#1935,#1936),.UNSPECIFIED.,.F.,.F.) B_SPLINE_CURVE_WITH_KNOTS((7,7
),(0.,2.094395102393),.PIECEWISE_BEZIER_KNOTS.) CURVE() 
GEOMETRIC_REPRESENTATION_ITEM() RATIONAL_B_SPLINE_CURVE((1.056590953773,
    1.017435169568,0.996326512422,0.989390034249,0.996326512422,
1.017435169568,1.056590953773)) REPRESENTATION_ITEM('') );
#1930 = CARTESIAN_POINT('',(18.000001116097,6.827E-14,-3.562500000001));
#1931 = CARTESIAN_POINT('',(18.022656798078,5.1105737E-10,
    -3.549419812973));
#1932 = CARTESIAN_POINT('',(18.038622354865,8.7115467E-10,-3.52728111557
    ));
#1933 = CARTESIAN_POINT('',(18.044393020137,1.00130357E-09,
    -3.500000113248));
#1934 = CARTESIAN_POINT('',(18.038622494057,8.7114397E-10,
    -3.472719081484));
#1935 = CARTESIAN_POINT('',(18.022657050225,5.110399E-10,-3.450580302623
    ));
#1936 = CARTESIAN_POINT('',(18.000001434982,5.146E-14,-3.437500000002));
#1937 = ORIENTED_EDGE('',*,*,#1644,.T.);
#1938 = ORIENTED_EDGE('',*,*,#305,.T.);
#1939 = ( BOUNDED_SURFACE() B_SPLINE_SURFACE(6,9,(
    (#1940,#1941,#1942,#1943,#1944,#1945,#1946,#1947,#1948,#1949,#1950
      ,#1951,#1952,#1953,#1954,#1955,#1956)
    ,(#1957,#1958,#1959,#1960,#1961,#1962,#1963,#1964,#1965,#1966,#1967
      ,#1968,#1969,#1970,#1971,#1972,#1973)
    ,(#1974,#1975,#1976,#1977,#1978,#1979,#1980,#1981,#1982,#1983,#1984
      ,#1985,#1986,#1987,#1988,#1989,#1990)
    ,(#1991,#1992,#1993,#1994,#1995,#1996,#1997,#1998,#1999,#2000,#2001
      ,#2002,#2003,#2004,#2005,#2006,#2007)
    ,(#2008,#2009,#2010,#2011,#2012,#2013,#2014,#2015,#2016,#2017,#2018
      ,#2019,#2020,#2021,#2022,#2023,#2024)
    ,(#2025,#2026,#2027,#2028,#2029,#2030,#2031,#2032,#2033,#2034,#2035
      ,#2036,#2037,#2038,#2039,#2040,#2041)
    ,(#2042,#2043,#2044,#2045,#2046,#2047,#2048,#2049,#2050,#2051,#2052
      ,#2053,#2054,#2055,#2056,#2057,#2058
)),.UNSPECIFIED.,.F.,.F.,.F.) B_SPLINE_SURFACE_WITH_KNOTS((7,7),(10,7,10
    ),(0.,2.094395102393),(0.,3.181132565784,6.362265131567),
.UNSPECIFIED.) GEOMETRIC_REPRESENTATION_ITEM() RATIONAL_B_SPLINE_SURFACE
((
    (1.056590953773,1.056590953773,1.056590953773,1.056590953773
      ,1.056590953773,1.056590953773,1.056590953773,1.056590953773
      ,1.056590953773,1.056590953773,1.056590953773,1.056590953773
      ,1.056590953773,1.056590953773,1.056590953773,1.056590953773
      ,1.056590953773)
    ,(1.017435169568,1.017435169568,1.017435169568,1.017435169568
      ,1.017435169568,1.017435169568,1.017435169568,1.017435169568
      ,1.017435169568,1.017435169568,1.017435169568,1.017435169568
      ,1.017435169568,1.017435169568,1.017435169568,1.017435169568
      ,1.017435169568)
    ,(0.996326512422,0.996326512422,0.996326512422,0.996326512422
      ,0.996326512422,0.996326512422,0.996326512422,0.996326512422
      ,0.996326512422,0.996326512422,0.996326512422,0.996326512422
      ,0.996326512422,0.996326512422,0.996326512422,0.996326512422
      ,0.996326512422)
    ,(0.989390034249,0.989390034249,0.989390034249,0.989390034249
      ,0.989390034249,0.989390034249,0.989390034249,0.989390034249
      ,0.989390034249,0.989390034249,0.989390034249,0.989390034249
      ,0.989390034249,0.989390034249,0.989390034249,0.989390034249
      ,0.989390034249)
    ,(0.996326512422,0.996326512422,0.996326512422,0.996326512422
      ,0.996326512422,0.996326512422,0.996326512422,0.996326512422
      ,0.996326512422,0.996326512422,0.996326512422,0.996326512422
      ,0.996326512422,0.996326512422,0.996326512422,0.996326512422
      ,0.996326512422)
    ,(1.017435169568,1.017435169568,1.017435169568,1.017435169568
      ,1.017435169568,1.017435169568,1.017435169568,1.017435169568
      ,1.017435169568,1.017435169568,1.017435169568,1.017435169568
      ,1.017435169568,1.017435169568,1.017435169568,1.017435169568
      ,1.017435169568)
    ,(1.056590953773,1.056590953773,1.056590953773,1.056590953773
      ,1.056590953773,1.056590953773,1.056590953773,1.056590953773
      ,1.056590953773,1.056590953773,1.056590953773,1.056590953773
      ,1.056590953773,1.056590953773,1.056590953773,1.056590953773
,1.056590953773))) REPRESENTATION_ITEM('') SURFACE() );
#1940 = CARTESIAN_POINT('',(18.000001116097,-5.677E-14,-3.562500000001)
  );
#1941 = CARTESIAN_POINT('',(18.000001925163,-6.283185745475,
    -3.61805555556));
#1942 = CARTESIAN_POINT('',(15.532585072943,-12.56628281433,
    -3.67361111111));
#1943 = CARTESIAN_POINT('',(10.597815658784,-17.74224903617,
    -3.729166666669));
#1944 = CARTESIAN_POINT('',(3.775516554068,-20.70387020326,
    -3.784722222226));
#1945 = CARTESIAN_POINT('',(-3.775532641782,-20.70450579289,
    -3.840277777777));
#1946 = CARTESIAN_POINT('',(-10.59778631483,-17.74191017162,
    -3.895833333336));
#1947 = CARTESIAN_POINT('',(-15.53260037803,-12.56636501173,
    -3.951388888891));
#1948 = CARTESIAN_POINT('',(-20.46740162215,-2.28295684E-09,
    -4.062500000002));
#1949 = CARTESIAN_POINT('',(-15.53260042157,12.566365024274,
    -4.173611111113));
#1950 = CARTESIAN_POINT('',(-10.5977859725,17.741909614392,
    -4.22916666667));
#1951 = CARTESIAN_POINT('',(-3.775533823985,20.704507565243,
    -4.284722222219));
#1952 = CARTESIAN_POINT('',(3.77551902992,20.703867603617,
    -4.340277777788));
#1953 = CARTESIAN_POINT('',(10.597812388667,17.742250992761,
    -4.395833333326));
#1954 = CARTESIAN_POINT('',(15.532587814809,12.566282178902,
    -4.451388888896));
#1955 = CARTESIAN_POINT('',(18.000000586051,6.283185745471,
    -4.506944444444));
#1956 = CARTESIAN_POINT('',(18.000001395121,-1.7199E-13,-4.562500000002)
  );
#1957 = CARTESIAN_POINT('',(18.022656798078,5.1092072E-10,
    -3.549419812973));
#1958 = CARTESIAN_POINT('',(18.022657631512,-6.291094114342,
    -3.604975410428));
#1959 = CARTESIAN_POINT('',(15.552135092175,-12.58209946378,
    -3.660530861303));
#1960 = CARTESIAN_POINT('',(10.611154737962,-17.76457973254,
    -3.716086567092));
#1961 = CARTESIAN_POINT('',(3.780268272789,-20.72992999152,
    -3.771641986344));
#1962 = CARTESIAN_POINT('',(-3.780284330959,-20.73056491308,
    -3.82719761954));
#1963 = CARTESIAN_POINT('',(-10.6111253743,-17.76424113985,
    -3.882753152078));
#1964 = CARTESIAN_POINT('',(-15.5521504691,-12.58218166865,
    -3.938308707887));
#1965 = CARTESIAN_POINT('',(-20.49316290233,-3.00451657E-09,
    -4.049419820198));
#1966 = CARTESIAN_POINT('',(-15.55215051475,12.582181680569,
    -4.160530932508));
#1967 = CARTESIAN_POINT('',(-10.61112502287,17.764240565288,
    -4.21608648832));
#1968 = CARTESIAN_POINT('',(-3.78028554983,20.730566738183,
    -4.271642020847));
#1969 = CARTESIAN_POINT('',(3.780270821341,20.729927314408,
    -4.327197654063));
#1970 = CARTESIAN_POINT('',(10.611151368942,17.764581748296,
    -4.382753073295));
#1971 = CARTESIAN_POINT('',(15.552137915215,12.582098810343,
    -4.438308779095));
#1972 = CARTESIAN_POINT('',(18.022656251962,6.291094115487,
    -4.493864229968));
#1973 = CARTESIAN_POINT('',(18.022657085444,6.3858772E-10,
    -4.549419827423));
#1974 = CARTESIAN_POINT('',(18.038622354865,8.7100782E-10,-3.52728111557
    ));
#1975 = CARTESIAN_POINT('',(18.038623229366,-6.296667177423,
    -3.58283674255));
#1976 = CARTESIAN_POINT('',(15.565912038099,-12.59324553711,
    -3.638392119661));
#1977 = CARTESIAN_POINT('',(10.620554895293,-17.78031624572,
    -3.693947931317));
#1978 = CARTESIAN_POINT('',(3.783616793766,-20.74829447982,
    -3.749503254515));
#1979 = CARTESIAN_POINT('',(-3.783632850219,-20.74892886602,
    -3.805058942427));
#1980 = CARTESIAN_POINT('',(-10.62052547451,-17.77997788174,
    -3.860614458741));
#1981 = CARTESIAN_POINT('',(-15.56592750549,-12.59332773767,
    -3.91617001473));
#1982 = CARTESIAN_POINT('',(-20.51131699225,-3.58073874E-09,
    -4.027281127886));
#1983 = CARTESIAN_POINT('',(-15.56592755391,12.593327749526,
    -4.138392241042));
#1984 = CARTESIAN_POINT('',(-10.62052510656,17.779977278509,
    -4.193947797033));
#1985 = CARTESIAN_POINT('',(-3.783634129844,20.748930780642,
    -4.249503313337));
#1986 = CARTESIAN_POINT('',(3.783619466671,20.748291671321,
    -4.30505900127));
#1987 = CARTESIAN_POINT('',(10.620551359999,17.780318360973,
    -4.360614324446));
#1988 = CARTESIAN_POINT('',(15.565914999318,12.593244852216,
    -4.416170136115));
#1989 = CARTESIAN_POINT('',(18.038621781771,6.296667179379,
    -4.471725513222));
#1990 = CARTESIAN_POINT('',(18.038622656351,1.08871326E-09,
    -4.527281140202));
#1991 = CARTESIAN_POINT('',(18.044393020137,1.00116164E-09,
    -3.500000113248));
#1992 = CARTESIAN_POINT('',(18.044393945134,-6.298681533469,
    -3.5555557509));
#1993 = CARTESIAN_POINT('',(15.57089158655,-12.59727424411,
    -3.611111101349));
#1994 = CARTESIAN_POINT('',(10.623952607651,-17.78600408736,
    -3.66666695127));
#1995 = CARTESIAN_POINT('',(3.784827045536,-20.75493229043,
    -3.72222223975));
#1996 = CARTESIAN_POINT('',(-3.784843129872,-20.7555663868,
    -3.777777947439));
#1997 = CARTESIAN_POINT('',(-10.62392310171,-17.78566586143,
    -3.83333345789));
#1998 = CARTESIAN_POINT('',(-15.5709071461,-12.59735642883,
    -3.888889013943));
#1999 = CARTESIAN_POINT('',(-20.51787869813,-3.88958516E-09,
    -4.000000127405));
#2000 = CARTESIAN_POINT('',(-15.57090719743,12.597356441218,
    -4.111111240866));
#2001 = CARTESIAN_POINT('',(-10.6239227127,17.785665223279,
    -4.166666796922));
#2002 = CARTESIAN_POINT('',(-3.784844483552,20.755568411876,
    -4.222222307362));
#2003 = CARTESIAN_POINT('',(3.784829872489,20.754929319887,
    -4.277778015072));
#2004 = CARTESIAN_POINT('',(10.623948868155,17.786006324787,
    -4.33333330353));
#2005 = CARTESIAN_POINT('',(15.570894718538,12.597273519841,
    -4.388889153464));
#2006 = CARTESIAN_POINT('',(18.044392413934,6.298681535717,
    -4.444444503909));
#2007 = CARTESIAN_POINT('',(18.044393339021,1.25140356E-09,
    -4.500000141561));
#2008 = CARTESIAN_POINT('',(18.038622494057,8.7100069E-10,
    -3.472719081484));
#2009 = CARTESIAN_POINT('',(18.03862346946,-6.296667232084,
    -3.528274708465));
#2010 = CARTESIAN_POINT('',(15.565912002251,-12.59324568605,
    -3.583830085575));
#2011 = CARTESIAN_POINT('',(10.620555191403,-17.78031627806,
    -3.639385897231));
#2012 = CARTESIAN_POINT('',(3.783616672224,-20.74829482204,
    -3.694941220429));
#2013 = CARTESIAN_POINT('',(-3.783632809344,-20.74892893562,
    -3.750496908341));
#2014 = CARTESIAN_POINT('',(-10.62052558805,-17.77997807084,
    -3.806052424656));
#2015 = CARTESIAN_POINT('',(-15.5659276379,-12.59332784621,
    -3.861607980644));
#2016 = CARTESIAN_POINT('',(-20.5113171703,-3.86533057E-09,-3.9727190938
    ));
#2017 = CARTESIAN_POINT('',(-15.56592769175,12.593327859629,
    -4.083830206956));
#2018 = CARTESIAN_POINT('',(-10.62052517741,17.779977398109,
    -4.139385762948));
#2019 = CARTESIAN_POINT('',(-3.783634236405,20.748931071274,
    -4.194941279251));
#2020 = CARTESIAN_POINT('',(3.783619653899,20.748291689335,
    -4.250496967185));
#2021 = CARTESIAN_POINT('',(10.620551248282,17.780318637325,
    -4.306052290359));
#2022 = CARTESIAN_POINT('',(15.565915305417,12.593244921912,
    -4.36160810203));
#2023 = CARTESIAN_POINT('',(18.038621854859,6.29666723404,
    -4.417163479136));
#2024 = CARTESIAN_POINT('',(18.038622830341,1.08870613E-09,
    -4.472719106117));
#2025 = CARTESIAN_POINT('',(18.022657050225,5.1090325E-10,
    -3.450580302623));
#2026 = CARTESIAN_POINT('',(18.022658066443,-6.29109421336,
    -3.506135900079));
#2027 = CARTESIAN_POINT('',(15.552135027237,-12.5820997336,
    -3.561691350953));
#2028 = CARTESIAN_POINT('',(10.611155274366,-17.76457979112,
    -3.617247056743));
#2029 = CARTESIAN_POINT('',(3.780268052614,-20.72993061147,
    -3.672802475995));
#2030 = CARTESIAN_POINT('',(-3.780284256913,-20.73056503916,
    -3.72835810919));
#2031 = CARTESIAN_POINT('',(-10.61112557998,-17.76424148239,
    -3.783913641728));
#2032 = CARTESIAN_POINT('',(-15.55215070896,-12.58218186527,
    -3.839469197538));
#2033 = CARTESIAN_POINT('',(-20.49316322488,-3.52036208E-09,
    -3.950580309848));
#2034 = CARTESIAN_POINT('',(-15.55215076445,12.582181880021,
    -4.061691422159));
#2035 = CARTESIAN_POINT('',(-10.61112515121,17.764240781941,
    -4.117246977971));
#2036 = CARTESIAN_POINT('',(-3.780285742866,20.73056726467,
    -4.172802510497));
#2037 = CARTESIAN_POINT('',(3.780271160507,20.729927347035,
    -4.228358143715));
#2038 = CARTESIAN_POINT('',(10.611151166567,17.764582248912,
    -4.283913562943));
#2039 = CARTESIAN_POINT('',(15.552138469715,12.582098936599,
    -4.339469268747));
#2040 = CARTESIAN_POINT('',(18.022656384362,6.291094214506,
    -4.395024719618));
#2041 = CARTESIAN_POINT('',(18.022657400628,6.3857724E-10,
    -4.450580317073));
#2042 = CARTESIAN_POINT('',(18.000001434982,-8.704E-14,-3.437500000002)
  );
#2043 = CARTESIAN_POINT('',(18.00000247521,-6.283185870701,
    -3.493055555561));
#2044 = CARTESIAN_POINT('',(15.532584990816,-12.56628315556,
    -3.54861111111));
#2045 = CARTESIAN_POINT('',(10.597816337163,-17.74224911026,
    -3.604166666669));
#2046 = CARTESIAN_POINT('',(3.775516275617,-20.70387098728,
    -3.659722222228));
#2047 = CARTESIAN_POINT('',(-3.775532548138,-20.70450595233,
    -3.715277777777));
#2048 = CARTESIAN_POINT('',(-10.59778657495,-17.74191060482,
    -3.770833333337));
#2049 = CARTESIAN_POINT('',(-15.53260068137,-12.56636526039,
    -3.826388888891));
#2050 = CARTESIAN_POINT('',(-20.46740203007,-2.93472922E-09,
    -3.937500000002));
#2051 = CARTESIAN_POINT('',(-15.53260073736,12.566365276515,
    -4.048611111114));
#2052 = CARTESIAN_POINT('',(-10.59778613482,17.741909888392,
    -4.104166666671));
#2053 = CARTESIAN_POINT('',(-3.775534068114,20.704508231073,
    -4.159722222218));
#2054 = CARTESIAN_POINT('',(3.775519458855,20.703867644887,
    -4.215277777792));
#2055 = CARTESIAN_POINT('',(10.597812132727,17.742251625873,
    -4.270833333324));
#2056 = CARTESIAN_POINT('',(15.532588516073,12.566282338576,
    -4.326388888898));
#2057 = CARTESIAN_POINT('',(18.000000753494,6.283185870697,
    -4.381944444444));
#2058 = CARTESIAN_POINT('',(18.000001793727,-1.7199E-13,-4.437500000003)
  );
#2059 = ADVANCED_FACE('',(#2060),#2132,.F.);
#2060 = FACE_BOUND('',#2061,.F.);
#2061 = EDGE_LOOP('',(#2062,#2079,#2088,#2110,#2130,#2131));
#2062 = ORIENTED_EDGE('',*,*,#2063,.T.);
#2063 = EDGE_CURVE('',#497,#2064,#2066,.T.);
#2064 = VERTEX_POINT('',#2065);
#2065 = CARTESIAN_POINT('',(12.926228761904,12.526449686723,
    0.500000018186));
#2066 = B_SPLINE_CURVE_WITH_KNOTS('',11,(#2067,#2068,#2069,#2070,#2071,
    #2072,#2073,#2074,#2075,#2076,#2077,#2078),.UNSPECIFIED.,.F.,.F.,(12
    ,12),(0.,6.362265131567),.PIECEWISE_BEZIER_KNOTS.);
#2067 = CARTESIAN_POINT('',(18.000000837073,-4.701E-14,1.377499999999));
#2068 = CARTESIAN_POINT('',(18.000002161006,-10.28157651502,
    1.286590909088));
#2069 = CARTESIAN_POINT('',(11.5398555264,-20.56292085861,1.195681818183
    ));
#2070 = CARTESIAN_POINT('',(-1.384781987724,-26.3366765858,
    1.104772727267));
#2071 = CARTESIAN_POINT('',(-17.19327303055,-23.07732274935,
    1.013863636383));
#2072 = CARTESIAN_POINT('',(-28.96183310531,-9.517103635384,
    0.922954545399));
#2073 = CARTESIAN_POINT('',(-28.96189989405,9.517107748941,0.83204545463
    ));
#2074 = CARTESIAN_POINT('',(-17.19322380394,23.077314544043,
    0.741136363551));
#2075 = CARTESIAN_POINT('',(-1.384808373744,26.336682274921,
    0.650227272779));
#2076 = CARTESIAN_POINT('',(11.539865431022,20.562919194887,
    0.559318181797));
#2077 = CARTESIAN_POINT('',(17.999999792171,10.281576515031,
    0.468409090912));
#2078 = CARTESIAN_POINT('',(18.000001116097,8.089E-14,0.377499999999));
#2079 = ORIENTED_EDGE('',*,*,#2080,.T.);
#2080 = EDGE_CURVE('',#2064,#2081,#2083,.T.);
#2081 = VERTEX_POINT('',#2082);
#2082 = CARTESIAN_POINT('',(17.997780118729,-0.282731644572,
    0.500000000019));
#2083 = CIRCLE('',#2084,18.);
#2084 = AXIS2_PLACEMENT_3D('',#2085,#2086,#2087);
#2085 = CARTESIAN_POINT('',(0.,0.,0.5));
#2086 = DIRECTION('',(0.,0.,1.));
#2087 = DIRECTION('',(1.,0.,0.));
#2088 = ORIENTED_EDGE('',*,*,#2089,.F.);
#2089 = EDGE_CURVE('',#2090,#2081,#2092,.T.);
#2090 = VERTEX_POINT('',#2091);
#2091 = CARTESIAN_POINT('',(18.000001434982,-7.4E-14,0.502499999998));
#2092 = ( BOUNDED_CURVE() B_SPLINE_CURVE(9,(#2093,#2094,#2095,#2096,
    #2097,#2098,#2099,#2100,#2101,#2102,#2103,#2104,#2105,#2106,#2107,
#2108,#2109),.UNSPECIFIED.,.F.,.F.) B_SPLINE_CURVE_WITH_KNOTS((10,7,10),
(0.,3.181132565784,6.362265131567),.UNSPECIFIED.) CURVE() 
GEOMETRIC_REPRESENTATION_ITEM() RATIONAL_B_SPLINE_CURVE((1.056590953773,
    1.056590953773,1.056590953773,1.056590953773,1.056590953773,
    1.056590953773,1.056590953773,1.056590953773,1.056590953773,
    1.056590953773,1.056590953773,1.056590953773,1.056590953773,
    1.056590953773,1.056590953773,1.056590953773,1.056590953773)) 
REPRESENTATION_ITEM('') );
#2093 = CARTESIAN_POINT('',(18.000001434982,-8.704E-14,0.502499999998));
#2094 = CARTESIAN_POINT('',(18.00000247521,-6.283185870701,
    0.446944444439));
#2095 = CARTESIAN_POINT('',(15.532584990816,-12.56628315556,
    0.39138888889));
#2096 = CARTESIAN_POINT('',(10.597816337163,-17.74224911026,
    0.335833333331));
#2097 = CARTESIAN_POINT('',(3.775516275617,-20.70387098728,
    0.280277777772));
#2098 = CARTESIAN_POINT('',(-3.775532548138,-20.70450595233,
    0.224722222223));
#2099 = CARTESIAN_POINT('',(-10.59778657495,-17.74191060482,
    0.169166666663));
#2100 = CARTESIAN_POINT('',(-15.53260068137,-12.56636526039,
    0.113611111109));
#2101 = CARTESIAN_POINT('',(-20.46740203007,-2.93472922E-09,
    2.499999997689E-03));
#2102 = CARTESIAN_POINT('',(-15.53260073736,12.566365276515,
    -0.108611111114));
#2103 = CARTESIAN_POINT('',(-10.59778613482,17.741909888392,
    -0.164166666671));
#2104 = CARTESIAN_POINT('',(-3.775534068114,20.704508231073,
    -0.219722222218));
#2105 = CARTESIAN_POINT('',(3.775519458855,20.703867644887,
    -0.275277777792));
#2106 = CARTESIAN_POINT('',(10.597812132727,17.742251625873,
    -0.330833333324));
#2107 = CARTESIAN_POINT('',(15.532588516073,12.566282338576,
    -0.386388888898));
#2108 = CARTESIAN_POINT('',(18.000000753494,6.283185870697,
    -0.441944444444));
#2109 = CARTESIAN_POINT('',(18.000001793727,-1.7199E-13,-0.497500000003)
  );
#2110 = ORIENTED_EDGE('',*,*,#2111,.F.);
#2111 = EDGE_CURVE('',#506,#2090,#2112,.T.);
#2112 = ( BOUNDED_CURVE() B_SPLINE_CURVE(9,(#2113,#2114,#2115,#2116,
    #2117,#2118,#2119,#2120,#2121,#2122,#2123,#2124,#2125,#2126,#2127,
#2128,#2129),.UNSPECIFIED.,.F.,.F.) B_SPLINE_CURVE_WITH_KNOTS((10,7,10),
(0.,3.181132565784,6.362265131567),.UNSPECIFIED.) CURVE() 
GEOMETRIC_REPRESENTATION_ITEM() RATIONAL_B_SPLINE_CURVE((1.056590953773,
    1.056590953773,1.056590953773,1.056590953773,1.056590953773,
    1.056590953773,1.056590953773,1.056590953773,1.056590953773,
    1.056590953773,1.056590953773,1.056590953773,1.056590953773,
    1.056590953773,1.056590953773,1.056590953773,1.056590953773)) 
REPRESENTATION_ITEM('') );
#2113 = CARTESIAN_POINT('',(18.000001076236,-4.829E-14,1.502499999999));
#2114 = CARTESIAN_POINT('',(18.00000211647,-6.283185745472,
    1.446944444442));
#2115 = CARTESIAN_POINT('',(15.53258468124,-12.56628290512,
    1.391388888888));
#2116 = CARTESIAN_POINT('',(10.597816125954,-17.74224875665,
    1.335833333335));
#2117 = CARTESIAN_POINT('',(3.775516200367,-20.70387057464,
    1.280277777771));
#2118 = CARTESIAN_POINT('',(-3.775532472893,-20.70450553969,
    1.224722222225));
#2119 = CARTESIAN_POINT('',(-10.59778636373,-17.74191025122,
    1.169166666664));
#2120 = CARTESIAN_POINT('',(-15.53260037181,-12.56636500994,
    1.11361111111));
#2121 = CARTESIAN_POINT('',(-20.46740162215,-2.93461194E-09,
    1.002499999999));
#2122 = CARTESIAN_POINT('',(-15.53260042779,12.566365026064,
    0.891388888887));
#2123 = CARTESIAN_POINT('',(-10.5977859236,17.741909534789,0.83583333333
    ));
#2124 = CARTESIAN_POINT('',(-3.775533992874,20.704507818437,
    0.780277777783));
#2125 = CARTESIAN_POINT('',(3.775519383613,20.703867232237,
    0.724722222209));
#2126 = CARTESIAN_POINT('',(10.597811921513,17.74225127228,
    0.669166666677));
#2127 = CARTESIAN_POINT('',(15.532588206498,12.56628208812,
    0.613611111102));
#2128 = CARTESIAN_POINT('',(18.000000394753,6.283185745473,
    0.558055555557));
#2129 = CARTESIAN_POINT('',(18.000001434982,5.146E-14,0.502499999998));
#2130 = ORIENTED_EDGE('',*,*,#626,.F.);
#2131 = ORIENTED_EDGE('',*,*,#496,.F.);
#2132 = CYLINDRICAL_SURFACE('',#2133,18.);
#2133 = AXIS2_PLACEMENT_3D('',#2134,#2135,#2136);
#2134 = CARTESIAN_POINT('',(0.,0.,1.));
#2135 = DIRECTION('',(0.,0.,1.));
#2136 = DIRECTION('',(1.,0.,0.));
#2137 = ADVANCED_FACE('',(#2138),#2170,.F.);
#2138 = FACE_BOUND('',#2139,.F.);
#2139 = EDGE_LOOP('',(#2140,#2141,#2142,#2143,#2155));
#2140 = ORIENTED_EDGE('',*,*,#2063,.F.);
#2141 = ORIENTED_EDGE('',*,*,#505,.F.);
#2142 = ORIENTED_EDGE('',*,*,#2111,.T.);
#2143 = ORIENTED_EDGE('',*,*,#2144,.F.);
#2144 = EDGE_CURVE('',#2145,#2090,#2147,.T.);
#2145 = VERTEX_POINT('',#2146);
#2146 = CARTESIAN_POINT('',(18.000001116097,-5.E-14,0.377499999999));
#2147 = ( BOUNDED_CURVE() B_SPLINE_CURVE(6,(#2148,#2149,#2150,#2151,
#2152,#2153,#2154),.UNSPECIFIED.,.F.,.F.) B_SPLINE_CURVE_WITH_KNOTS((7,7
),(0.,2.094395102393),.PIECEWISE_BEZIER_KNOTS.) CURVE() 
GEOMETRIC_REPRESENTATION_ITEM() RATIONAL_B_SPLINE_CURVE((1.056590953773,
    1.017435169568,0.996326512422,0.989390034249,0.996326512422,
1.017435169568,1.056590953773)) REPRESENTATION_ITEM('') );
#2148 = CARTESIAN_POINT('',(18.000001116097,6.827E-14,0.377499999999));
#2149 = CARTESIAN_POINT('',(18.022656798078,5.1105737E-10,0.390580187027
    ));
#2150 = CARTESIAN_POINT('',(18.038622354865,8.7115467E-10,0.41271888443)
  );
#2151 = CARTESIAN_POINT('',(18.044393020137,1.00130357E-09,
    0.439999886752));
#2152 = CARTESIAN_POINT('',(18.038622494057,8.7114397E-10,0.467280918516
    ));
#2153 = CARTESIAN_POINT('',(18.022657050225,5.110399E-10,0.489419697377)
  );
#2154 = CARTESIAN_POINT('',(18.000001434982,5.146E-14,0.502499999998));
#2155 = ORIENTED_EDGE('',*,*,#2156,.F.);
#2156 = EDGE_CURVE('',#2064,#2145,#2157,.T.);
#2157 = B_SPLINE_CURVE_WITH_KNOTS('',11,(#2158,#2159,#2160,#2161,#2162,
    #2163,#2164,#2165,#2166,#2167,#2168,#2169),.UNSPECIFIED.,.F.,.F.,(12
    ,12),(0.,6.362265131567),.PIECEWISE_BEZIER_KNOTS.);
#2158 = CARTESIAN_POINT('',(18.000000837073,-4.701E-14,1.377499999999));
#2159 = CARTESIAN_POINT('',(18.000002161006,-10.28157651502,
    1.286590909088));
#2160 = CARTESIAN_POINT('',(11.5398555264,-20.56292085861,1.195681818183
    ));
#2161 = CARTESIAN_POINT('',(-1.384781987724,-26.3366765858,
    1.104772727267));
#2162 = CARTESIAN_POINT('',(-17.19327303055,-23.07732274935,
    1.013863636383));
#2163 = CARTESIAN_POINT('',(-28.96183310531,-9.517103635384,
    0.922954545399));
#2164 = CARTESIAN_POINT('',(-28.96189989405,9.517107748941,0.83204545463
    ));
#2165 = CARTESIAN_POINT('',(-17.19322380394,23.077314544043,
    0.741136363551));
#2166 = CARTESIAN_POINT('',(-1.384808373744,26.336682274921,
    0.650227272779));
#2167 = CARTESIAN_POINT('',(11.539865431022,20.562919194887,
    0.559318181797));
#2168 = CARTESIAN_POINT('',(17.999999792171,10.281576515031,
    0.468409090912));
#2169 = CARTESIAN_POINT('',(18.000001116097,8.089E-14,0.377499999999));
#2170 = ( BOUNDED_SURFACE() B_SPLINE_SURFACE(6,9,(
    (#2171,#2172,#2173,#2174,#2175,#2176,#2177,#2178,#2179,#2180,#2181
      ,#2182,#2183,#2184,#2185,#2186,#2187)
    ,(#2188,#2189,#2190,#2191,#2192,#2193,#2194,#2195,#2196,#2197,#2198
      ,#2199,#2200,#2201,#2202,#2203,#2204)
    ,(#2205,#2206,#2207,#2208,#2209,#2210,#2211,#2212,#2213,#2214,#2215
      ,#2216,#2217,#2218,#2219,#2220,#2221)
    ,(#2222,#2223,#2224,#2225,#2226,#2227,#2228,#2229,#2230,#2231,#2232
      ,#2233,#2234,#2235,#2236,#2237,#2238)
    ,(#2239,#2240,#2241,#2242,#2243,#2244,#2245,#2246,#2247,#2248,#2249
      ,#2250,#2251,#2252,#2253,#2254,#2255)
    ,(#2256,#2257,#2258,#2259,#2260,#2261,#2262,#2263,#2264,#2265,#2266
      ,#2267,#2268,#2269,#2270,#2271,#2272)
    ,(#2273,#2274,#2275,#2276,#2277,#2278,#2279,#2280,#2281,#2282,#2283
      ,#2284,#2285,#2286,#2287,#2288,#2289
)),.UNSPECIFIED.,.F.,.F.,.F.) B_SPLINE_SURFACE_WITH_KNOTS((7,7),(10,7,10
    ),(0.,2.094395102393),(0.,3.181132565784,6.362265131567),
.UNSPECIFIED.) GEOMETRIC_REPRESENTATION_ITEM() RATIONAL_B_SPLINE_SURFACE
((
    (1.056590953773,1.056590953773,1.056590953773,1.056590953773
      ,1.056590953773,1.056590953773,1.056590953773,1.056590953773
      ,1.056590953773,1.056590953773,1.056590953773,1.056590953773
      ,1.056590953773,1.056590953773,1.056590953773,1.056590953773
      ,1.056590953773)
    ,(1.017435169568,1.017435169568,1.017435169568,1.017435169568
      ,1.017435169568,1.017435169568,1.017435169568,1.017435169568
      ,1.017435169568,1.017435169568,1.017435169568,1.017435169568
      ,1.017435169568,1.017435169568,1.017435169568,1.017435169568
      ,1.017435169568)
    ,(0.996326512422,0.996326512422,0.996326512422,0.996326512422
      ,0.996326512422,0.996326512422,0.996326512422,0.996326512422
      ,0.996326512422,0.996326512422,0.996326512422,0.996326512422
      ,0.996326512422,0.996326512422,0.996326512422,0.996326512422
      ,0.996326512422)
    ,(0.989390034249,0.989390034249,0.989390034249,0.989390034249
      ,0.989390034249,0.989390034249,0.989390034249,0.989390034249
      ,0.989390034249,0.989390034249,0.989390034249,0.989390034249
      ,0.989390034249,0.989390034249,0.989390034249,0.989390034249
      ,0.989390034249)
    ,(0.996326512422,0.996326512422,0.996326512422,0.996326512422
      ,0.996326512422,0.996326512422,0.996326512422,0.996326512422
      ,0.996326512422,0.996326512422,0.996326512422,0.996326512422
      ,0.996326512422,0.996326512422,0.996326512422,0.996326512422
      ,0.996326512422)
    ,(1.017435169568,1.017435169568,1.017435169568,1.017435169568
      ,1.017435169568,1.017435169568,1.017435169568,1.017435169568
      ,1.017435169568,1.017435169568,1.017435169568,1.017435169568
      ,1.017435169568,1.017435169568,1.017435169568,1.017435169568
      ,1.017435169568)
    ,(1.056590953773,1.056590953773,1.056590953773,1.056590953773
      ,1.056590953773,1.056590953773,1.056590953773,1.056590953773
      ,1.056590953773,1.056590953773,1.056590953773,1.056590953773
      ,1.056590953773,1.056590953773,1.056590953773,1.056590953773
,1.056590953773))) REPRESENTATION_ITEM('') SURFACE() );
#2171 = CARTESIAN_POINT('',(18.000000837073,-3.82E-14,1.377499999999));
#2172 = CARTESIAN_POINT('',(18.000001646143,-6.283185648073,
    1.321944444442));
#2173 = CARTESIAN_POINT('',(15.53258483216,-12.56628261955,
    1.266388888888));
#2174 = CARTESIAN_POINT('',(10.597815494513,-17.74224876114,
    1.210833333335));
#2175 = CARTESIAN_POINT('',(3.775516495538,-20.70386988232,
    1.155277777772));
#2176 = CARTESIAN_POINT('',(-3.775532583258,-20.70450547194,
    1.099722222225));
#2177 = CARTESIAN_POINT('',(-10.59778615055,-17.74190989659,
    1.044166666664));
#2178 = CARTESIAN_POINT('',(-15.53260013725,-12.56636481694,
    0.98861111111));
#2179 = CARTESIAN_POINT('',(-20.46740130488,-2.28267657E-09,
    0.877499999999));
#2180 = CARTESIAN_POINT('',(-15.53260018079,12.566364829478,
    0.766388888888));
#2181 = CARTESIAN_POINT('',(-10.59778580822,17.741909339369,
    0.710833333331));
#2182 = CARTESIAN_POINT('',(-3.775533765466,20.704507244302,
    0.655277777782));
#2183 = CARTESIAN_POINT('',(3.775518971397,20.703867282668,
    0.599722222212));
#2184 = CARTESIAN_POINT('',(10.597812224391,17.742250717743,
    0.544166666675));
#2185 = CARTESIAN_POINT('',(15.532587574027,12.566281984103,
    0.488611111104));
#2186 = CARTESIAN_POINT('',(18.00000030703,6.283185648075,0.433055555556
    ));
#2187 = CARTESIAN_POINT('',(18.000001116097,6.827E-14,0.377499999999));
#2188 = CARTESIAN_POINT('',(18.022656510712,3.8320042E-10,1.390580201477
    ));
#2189 = CARTESIAN_POINT('',(18.022657344105,-6.291094014156,
    1.335024604023));
#2190 = CARTESIAN_POINT('',(15.552134844105,-12.58209926328,
    1.279469153144));
#2191 = CARTESIAN_POINT('',(10.611154568652,-17.76457944936,
    1.223913447361));
#2192 = CARTESIAN_POINT('',(3.780268212363,-20.72992966101,
    1.168358028103));
#2193 = CARTESIAN_POINT('',(-3.780284270833,-20.73056458252,
    1.112802394911));
#2194 = CARTESIAN_POINT('',(-10.61112520523,-17.76424085652,
    1.057246862372));
#2195 = CARTESIAN_POINT('',(-15.55215022121,-12.58218146792,
    1.001691306563));
#2196 = CARTESIAN_POINT('',(-20.49316257557,-2.85917062E-09,
    0.890580194252));
#2197 = CARTESIAN_POINT('',(-15.55215026668,12.58218148006,
    0.779469081941));
#2198 = CARTESIAN_POINT('',(-10.61112485355,17.764240282116,
    0.72391352613));
#2199 = CARTESIAN_POINT('',(-3.780285489414,20.730566407675,
    0.668357993603));
#2200 = CARTESIAN_POINT('',(3.780270761216,20.729926983834,
    0.612802360387));
#2201 = CARTESIAN_POINT('',(10.611151199881,17.764581464982,
    0.557246941156));
#2202 = CARTESIAN_POINT('',(15.552137667323,12.582098609609,
    0.501691235355));
#2203 = CARTESIAN_POINT('',(18.022655964644,6.291094015052,
    0.446135784482));
#2204 = CARTESIAN_POINT('',(18.022656798078,5.1105737E-10,0.390580187027
    ));
#2205 = CARTESIAN_POINT('',(18.03862205338,6.5327218E-10,1.412718909062)
  );
#2206 = CARTESIAN_POINT('',(18.038622927809,-6.296667072399,
    1.357163282083));
#2207 = CARTESIAN_POINT('',(15.565911777781,-12.59324532683,
    1.301607904969));
#2208 = CARTESIAN_POINT('',(10.620554717582,-17.78031594868,
    1.246052093319));
#2209 = CARTESIAN_POINT('',(3.783616730276,-20.74829413309,
    1.190496770115));
#2210 = CARTESIAN_POINT('',(-3.783632787235,-20.7489285192,
    1.134941082206));
#2211 = CARTESIAN_POINT('',(-10.62052529722,-17.77997758445,
    1.07938556589));
#2212 = CARTESIAN_POINT('',(-15.56592724549,-12.593327527,1.023830009902
    ));
#2213 = CARTESIAN_POINT('',(-20.51131664943,-3.33285141E-09,
    0.912718896746));
#2214 = CARTESIAN_POINT('',(-15.5659272936,12.593327539237,0.80160778359
    ));
#2215 = CARTESIAN_POINT('',(-10.62052492883,17.779976981474,
    0.746052227599));
#2216 = CARTESIAN_POINT('',(-3.783634066364,20.748930433913,
    0.690496711295));
#2217 = CARTESIAN_POINT('',(3.783619403688,20.748291324488,
    0.634941023362));
#2218 = CARTESIAN_POINT('',(10.620551182713,17.78031806369,
    0.579385700186));
#2219 = CARTESIAN_POINT('',(15.565914739305,12.593244641546,
    0.523829888517));
#2220 = CARTESIAN_POINT('',(18.038621480365,6.296667073924,0.46827451141
    ));
#2221 = CARTESIAN_POINT('',(18.038622354865,8.7115467E-10,0.41271888443)
  );
#2222 = CARTESIAN_POINT('',(18.044392701252,7.5087949E-10,1.439999915064
    ));
#2223 = CARTESIAN_POINT('',(18.044393626166,-6.298681422404,
    1.384444277413));
#2224 = CARTESIAN_POINT('',(15.570891311196,-12.59727402171,
    1.328888926961));
#2225 = CARTESIAN_POINT('',(10.623952419663,-17.78600377319,
    1.273333077046));
#2226 = CARTESIAN_POINT('',(3.784826978359,-20.75493192369,1.21777778856
    ));
#2227 = CARTESIAN_POINT('',(-3.784843063276,-20.75556601996,
    1.162222080874));
#2228 = CARTESIAN_POINT('',(-10.62392291421,-17.78566554697,
    1.106666570423));
#2229 = CARTESIAN_POINT('',(-15.5709068711,-12.59735620599,
    1.051111014369));
#2230 = CARTESIAN_POINT('',(-20.51787833553,-3.6046983E-09,
    0.939999900908));
#2231 = CARTESIAN_POINT('',(-15.57090692209,12.59735621881,
    0.828888787446));
#2232 = CARTESIAN_POINT('',(-10.6239225247,17.785664909113,0.77333323139
    ));
#2233 = CARTESIAN_POINT('',(-3.784844416385,20.755568045141,
    0.717777720951));
#2234 = CARTESIAN_POINT('',(3.784829805896,20.754928953035,0.66222201324
    ));
#2235 = CARTESIAN_POINT('',(10.623948680656,17.786006010335,
    0.606666724783));
#2236 = CARTESIAN_POINT('',(15.570894443534,12.597273296997,
    0.551110874849));
#2237 = CARTESIAN_POINT('',(18.04439209514,6.298681424157,0.495555524403
    ));
#2238 = CARTESIAN_POINT('',(18.044393020137,1.00130357E-09,
    0.439999886752));
#2239 = CARTESIAN_POINT('',(18.038622157774,6.5326148E-10,1.467280943148
    ));
#2240 = CARTESIAN_POINT('',(18.038623133105,-6.296667114912,
    1.411725316169));
#2241 = CARTESIAN_POINT('',(15.565911711905,-12.59324545148,
    1.356169939054));
#2242 = CARTESIAN_POINT('',(10.620554993204,-17.78031594672,
    1.300614127405));
#2243 = CARTESIAN_POINT('',(3.783616601434,-20.74829443529,1.2450588042)
  );
#2244 = CARTESIAN_POINT('',(-3.78363273906,-20.74892854877,
    1.189503116292));
#2245 = CARTESIAN_POINT('',(-10.62052539027,-17.77997773925,
    1.133947599976));
#2246 = CARTESIAN_POINT('',(-15.56592734787,-12.59332761125,
    1.078392043988));
#2247 = CARTESIAN_POINT('',(-20.51131678792,-3.61753593E-09,
    0.967280930832));
#2248 = CARTESIAN_POINT('',(-15.56592740141,12.593327625047,
    0.856169817676));
#2249 = CARTESIAN_POINT('',(-10.6205249792,17.779977066776,
    0.800614261684));
#2250 = CARTESIAN_POINT('',(-3.783634165627,20.748930684518,
    0.745058745382));
#2251 = CARTESIAN_POINT('',(3.783619583619,20.748291302478,
    0.689503057447));
#2252 = CARTESIAN_POINT('',(10.620551050507,17.780318305741,
    0.633947734273));
#2253 = CARTESIAN_POINT('',(15.565915015377,12.59324468695,
    0.578391922602));
#2254 = CARTESIAN_POINT('',(18.038621518655,6.296667116438,
    0.522836545496));
#2255 = CARTESIAN_POINT('',(18.038622494057,8.7114397E-10,0.467280918516
    ));
#2256 = CARTESIAN_POINT('',(18.022656699822,3.8319342E-10,1.489419711827
    ));
#2257 = CARTESIAN_POINT('',(18.022657716,-6.291094091171,1.433864114372)
  );
#2258 = CARTESIAN_POINT('',(15.55213472477,-12.58209948909,
    1.378308663494));
#2259 = CARTESIAN_POINT('',(10.611155067943,-17.76457944581,
    1.322752957711));
#2260 = CARTESIAN_POINT('',(3.780267978966,-20.72993020845,
    1.267197538452));
#2261 = CARTESIAN_POINT('',(-3.780284183565,-20.73056463609,
    1.211641905261));
#2262 = CARTESIAN_POINT('',(-10.6111253738,-17.76424113693,
    1.156086372721));
#2263 = CARTESIAN_POINT('',(-15.55215040668,-12.58218162053,
    1.100530816912));
#2264 = CARTESIAN_POINT('',(-20.49316282645,-3.37489839E-09,
    0.989419704602));
#2265 = CARTESIAN_POINT('',(-15.55215046199,12.582181635504,
    0.878308592291));
#2266 = CARTESIAN_POINT('',(-10.61112494478,17.764240436638,
    0.822753036479));
#2267 = CARTESIAN_POINT('',(-3.780285669229,20.730566861654,
    0.767197503954));
#2268 = CARTESIAN_POINT('',(3.780271087161,20.729926943956,
    0.711641870734));
#2269 = CARTESIAN_POINT('',(10.61115096039,17.764581903464,
    0.656086451507));
#2270 = CARTESIAN_POINT('',(15.552138167428,12.582098691857,
    0.600530745703));
#2271 = CARTESIAN_POINT('',(18.022656034008,6.291094092066,
    0.544975294832));
#2272 = CARTESIAN_POINT('',(18.022657050225,5.110399E-10,0.489419697377)
  );
#2273 = CARTESIAN_POINT('',(18.000001076236,-4.829E-14,1.502499999999));
#2274 = CARTESIAN_POINT('',(18.00000211647,-6.283185745472,
    1.446944444442));
#2275 = CARTESIAN_POINT('',(15.53258468124,-12.56628290512,
    1.391388888888));
#2276 = CARTESIAN_POINT('',(10.597816125954,-17.74224875665,
    1.335833333335));
#2277 = CARTESIAN_POINT('',(3.775516200367,-20.70387057464,
    1.280277777771));
#2278 = CARTESIAN_POINT('',(-3.775532472893,-20.70450553969,
    1.224722222225));
#2279 = CARTESIAN_POINT('',(-10.59778636373,-17.74191025122,
    1.169166666664));
#2280 = CARTESIAN_POINT('',(-15.53260037181,-12.56636500994,
    1.11361111111));
#2281 = CARTESIAN_POINT('',(-20.46740162215,-2.93461194E-09,
    1.002499999999));
#2282 = CARTESIAN_POINT('',(-15.53260042779,12.566365026064,
    0.891388888887));
#2283 = CARTESIAN_POINT('',(-10.5977859236,17.741909534789,0.83583333333
    ));
#2284 = CARTESIAN_POINT('',(-3.775533992874,20.704507818437,
    0.780277777783));
#2285 = CARTESIAN_POINT('',(3.775519383613,20.703867232237,
    0.724722222209));
#2286 = CARTESIAN_POINT('',(10.597811921513,17.74225127228,
    0.669166666677));
#2287 = CARTESIAN_POINT('',(15.532588206498,12.56628208812,
    0.613611111102));
#2288 = CARTESIAN_POINT('',(18.000000394753,6.283185745473,
    0.558055555557));
#2289 = CARTESIAN_POINT('',(18.000001434982,5.146E-14,0.502499999998));
#2290 = ADVANCED_FACE('',(#2291),#2322,.F.);
#2291 = FACE_BOUND('',#2292,.F.);
#2292 = EDGE_LOOP('',(#2293,#2315,#2320,#2321));
#2293 = ORIENTED_EDGE('',*,*,#2294,.F.);
#2294 = EDGE_CURVE('',#2295,#1645,#2297,.T.);
#2295 = VERTEX_POINT('',#2296);
#2296 = CARTESIAN_POINT('',(18.000001076236,-4.4E-14,-2.437500000001));
#2297 = ( BOUNDED_CURVE() B_SPLINE_CURVE(9,(#2298,#2299,#2300,#2301,
    #2302,#2303,#2304,#2305,#2306,#2307,#2308,#2309,#2310,#2311,#2312,
#2313,#2314),.UNSPECIFIED.,.F.,.F.) B_SPLINE_CURVE_WITH_KNOTS((10,7,10),
(0.,3.181132565784,6.362265131567),.UNSPECIFIED.) CURVE() 
GEOMETRIC_REPRESENTATION_ITEM() RATIONAL_B_SPLINE_CURVE((1.056590953773,
    1.056590953773,1.056590953773,1.056590953773,1.056590953773,
    1.056590953773,1.056590953773,1.056590953773,1.056590953773,
    1.056590953773,1.056590953773,1.056590953773,1.056590953773,
    1.056590953773,1.056590953773,1.056590953773,1.056590953773)) 
REPRESENTATION_ITEM('') );
#2298 = CARTESIAN_POINT('',(18.000001076236,-4.829E-14,-2.437500000001)
  );
#2299 = CARTESIAN_POINT('',(18.00000211647,-6.283185745472,
    -2.493055555558));
#2300 = CARTESIAN_POINT('',(15.53258468124,-12.56628290512,
    -2.548611111112));
#2301 = CARTESIAN_POINT('',(10.597816125954,-17.74224875665,
    -2.604166666665));
#2302 = CARTESIAN_POINT('',(3.775516200367,-20.70387057464,
    -2.659722222229));
#2303 = CARTESIAN_POINT('',(-3.775532472893,-20.70450553969,
    -2.715277777775));
#2304 = CARTESIAN_POINT('',(-10.59778636373,-17.74191025122,
    -2.770833333336));
#2305 = CARTESIAN_POINT('',(-15.53260037181,-12.56636500994,
    -2.82638888889));
#2306 = CARTESIAN_POINT('',(-20.46740162215,-2.93461194E-09,
    -2.937500000001));
#2307 = CARTESIAN_POINT('',(-15.53260042779,12.566365026064,
    -3.048611111113));
#2308 = CARTESIAN_POINT('',(-10.5977859236,17.741909534789,
    -3.10416666667));
#2309 = CARTESIAN_POINT('',(-3.775533992874,20.704507818437,
    -3.159722222217));
#2310 = CARTESIAN_POINT('',(3.775519383613,20.703867232237,
    -3.215277777791));
#2311 = CARTESIAN_POINT('',(10.597811921513,17.74225127228,
    -3.270833333323));
#2312 = CARTESIAN_POINT('',(15.532588206498,12.56628208812,
    -3.326388888898));
#2313 = CARTESIAN_POINT('',(18.000000394753,6.283185745473,
    -3.381944444443));
#2314 = CARTESIAN_POINT('',(18.000001434982,5.146E-14,-3.437500000002));
#2315 = ORIENTED_EDGE('',*,*,#2316,.T.);
#2316 = EDGE_CURVE('',#2295,#721,#2317,.T.);
#2317 = B_SPLINE_CURVE_WITH_KNOTS('',1,(#2318,#2319),.UNSPECIFIED.,.F.,
  .F.,(2,2),(0.,0.825),.PIECEWISE_BEZIER_KNOTS.);
#2318 = CARTESIAN_POINT('',(18.000001076236,1.0378E-13,-2.437500000001)
  );
#2319 = CARTESIAN_POINT('',(17.285530907356,-1.208586253E-08,
    -2.024998632998));
#2320 = ORIENTED_EDGE('',*,*,#720,.T.);
#2321 = ORIENTED_EDGE('',*,*,#1666,.F.);
#2322 = B_SPLINE_SURFACE_WITH_KNOTS('',1,11,(
    (#2323,#2324,#2325,#2326,#2327,#2328,#2329,#2330,#2331,#2332,#2333
      ,#2334)
    ,(#2335,#2336,#2337,#2338,#2339,#2340,#2341,#2342,#2343,#2344,#2345
      ,#2346
    )),.UNSPECIFIED.,.F.,.F.,.F.,(2,2),(12,12),(0.,0.825),(0.,
    6.362265131567),.PIECEWISE_BEZIER_KNOTS.);
#2323 = CARTESIAN_POINT('',(18.000001076236,-6.847E-14,-2.437500000001)
  );
#2324 = CARTESIAN_POINT('',(18.000002778435,-10.2815766744,
    -2.528409090913));
#2325 = CARTESIAN_POINT('',(11.539854290338,-20.56292141503,
    -2.619318181816));
#2326 = CARTESIAN_POINT('',(-1.384778239761,-26.33667618131,
    -2.710227272737));
#2327 = CARTESIAN_POINT('',(-17.19328032943,-23.07732427931,
    -2.801136363609));
#2328 = CARTESIAN_POINT('',(-28.96182401302,-9.517103195186,
    -2.892045454618));
#2329 = CARTESIAN_POINT('',(-28.96190988424,9.517108484041,
    -2.982954545347));
#2330 = CARTESIAN_POINT('',(-17.19321703808,23.077313729637,
    -3.073863636471));
#2331 = CARTESIAN_POINT('',(-1.384812164639,26.336683495887,
    -3.164772727208));
#2332 = CARTESIAN_POINT('',(11.539867024851,20.562919275967,
    -3.255681818208));
#2333 = CARTESIAN_POINT('',(17.99999973279,10.281576674411,
    -3.346590909088));
#2334 = CARTESIAN_POINT('',(18.000001434982,5.232E-14,-3.437500000002));
#2335 = CARTESIAN_POINT('',(17.285530907355,-1.208601327E-08,
    -2.024998632998));
#2336 = CARTESIAN_POINT('',(17.285533850934,-9.873470135219,
    -2.115905561831));
#2337 = CARTESIAN_POINT('',(11.081801873573,-19.74671722651,
    -2.206824592716));
#2338 = CARTESIAN_POINT('',(-1.329801577395,-25.29134659084,
    -2.297704814363));
#2339 = CARTESIAN_POINT('',(-16.51085569859,-22.16118871071,
    -2.388672767962));
#2340 = CARTESIAN_POINT('',(-27.81221481377,-9.139557877865,
    -2.479493090617));
#2341 = CARTESIAN_POINT('',(-27.81236364259,9.139567090593,
    -2.570503719649));
#2342 = CARTESIAN_POINT('',(-16.51074595721,22.161170451534,
    -2.661324042496));
#2343 = CARTESIAN_POINT('',(-1.329860339374,25.291359271603,
    -2.752291995868));
#2344 = CARTESIAN_POINT('',(11.08182397899,19.746713500721,
    -2.843172217649));
#2345 = CARTESIAN_POINT('',(17.285528587913,9.873470107022,
    -2.934091248493));
#2346 = CARTESIAN_POINT('',(17.285531529182,-1.611455611E-08,
    -3.024998177332));
#2347 = ADVANCED_FACE('',(#2348),#2379,.F.);
#2348 = FACE_BOUND('',#2349,.F.);
#2349 = EDGE_LOOP('',(#2350,#2372,#2377,#2378));
#2350 = ORIENTED_EDGE('',*,*,#2351,.F.);
#2351 = EDGE_CURVE('',#2352,#2295,#2354,.T.);
#2352 = VERTEX_POINT('',#2353);
#2353 = CARTESIAN_POINT('',(18.000000717491,-5.E-15,-1.4375));
#2354 = ( BOUNDED_CURVE() B_SPLINE_CURVE(9,(#2355,#2356,#2357,#2358,
    #2359,#2360,#2361,#2362,#2363,#2364,#2365,#2366,#2367,#2368,#2369,
#2370,#2371),.UNSPECIFIED.,.F.,.F.) B_SPLINE_CURVE_WITH_KNOTS((10,7,10),
(0.,3.181132565784,6.362265131567),.UNSPECIFIED.) CURVE() 
GEOMETRIC_REPRESENTATION_ITEM() RATIONAL_B_SPLINE_CURVE((1.056590953773,
    1.056590953773,1.056590953773,1.056590953773,1.056590953773,
    1.056590953773,1.056590953773,1.056590953773,1.056590953773,
    1.056590953773,1.056590953773,1.056590953773,1.056590953773,
    1.056590953773,1.056590953773,1.056590953773,1.056590953773)) 
REPRESENTATION_ITEM('') );
#2355 = CARTESIAN_POINT('',(18.000000717491,-4.36E-15,-1.4375));
#2356 = CARTESIAN_POINT('',(18.000001757724,-6.283185620245,
    -1.493055555557));
#2357 = CARTESIAN_POINT('',(15.532584371672,-12.56628265467,
    -1.548611111112));
#2358 = CARTESIAN_POINT('',(10.597815914734,-17.74224840305,
    -1.604166666663));
#2359 = CARTESIAN_POINT('',(3.775516125126,-20.70387016199,
    -1.659722222229));
#2360 = CARTESIAN_POINT('',(-3.775532397652,-20.70450512705,
    -1.715277777774));
#2361 = CARTESIAN_POINT('',(-10.59778615251,-17.74190989762,
    -1.770833333336));
#2362 = CARTESIAN_POINT('',(-15.53260006224,-12.56636475949,
    -1.82638888889));
#2363 = CARTESIAN_POINT('',(-20.46740121423,-2.93446886E-09,
    -1.937500000001));
#2364 = CARTESIAN_POINT('',(-15.53260011822,12.566364775612,
    -2.048611111112));
#2365 = CARTESIAN_POINT('',(-10.59778571238,17.741909181186,
    -2.104166666669));
#2366 = CARTESIAN_POINT('',(-3.775533917633,20.7045074058,
    -2.159722222217));
#2367 = CARTESIAN_POINT('',(3.775519308371,20.703866819587,
    -2.215277777789));
#2368 = CARTESIAN_POINT('',(10.597811710293,17.742250918681,
    -2.270833333324));
#2369 = CARTESIAN_POINT('',(15.53258789693,12.56628183767,
    -2.326388888896));
#2370 = CARTESIAN_POINT('',(18.000000036007,6.283185620247,
    -2.381944444443));
#2371 = CARTESIAN_POINT('',(18.000001076236,9.874E-14,-2.437500000001));
#2372 = ORIENTED_EDGE('',*,*,#2373,.T.);
#2373 = EDGE_CURVE('',#2352,#798,#2374,.T.);
#2374 = B_SPLINE_CURVE_WITH_KNOTS('',1,(#2375,#2376),.UNSPECIFIED.,.F.,
  .F.,(2,2),(0.,0.825),.PIECEWISE_BEZIER_KNOTS.);
#2375 = CARTESIAN_POINT('',(18.000000717491,-1.2744E-13,-1.4375));
#2376 = CARTESIAN_POINT('',(17.285530285529,-8.05745057E-09,
    -1.024999088665));
#2377 = ORIENTED_EDGE('',*,*,#797,.T.);
#2378 = ORIENTED_EDGE('',*,*,#2316,.F.);
#2379 = B_SPLINE_SURFACE_WITH_KNOTS('',1,11,(
    (#2380,#2381,#2382,#2383,#2384,#2385,#2386,#2387,#2388,#2389,#2390
      ,#2391)
    ,(#2392,#2393,#2394,#2395,#2396,#2397,#2398,#2399,#2400,#2401,#2402
      ,#2403
    )),.UNSPECIFIED.,.F.,.F.,.F.,(2,2),(12,12),(0.,0.825),(0.,
    6.362265131567),.PIECEWISE_BEZIER_KNOTS.);
#2380 = CARTESIAN_POINT('',(18.000000717491,-2.412E-14,-1.4375));
#2381 = CARTESIAN_POINT('',(18.00000241969,-10.28157646949,
    -1.528409090911));
#2382 = CARTESIAN_POINT('',(11.539854060346,-20.56292100521,
    -1.619318181819));
#2383 = CARTESIAN_POINT('',(-1.384778212164,-26.33667565644,
    -1.710227272726));
#2384 = CARTESIAN_POINT('',(-17.19327998676,-23.0773238193,
    -1.801136363627));
#2385 = CARTESIAN_POINT('',(-28.9618234358,-9.517103005625,
    -1.892045454591));
#2386 = CARTESIAN_POINT('',(-28.96190930702,9.517108294481,
    -1.982954545374));
#2387 = CARTESIAN_POINT('',(-17.19321669541,23.077313269625,
    -2.073863636448));
#2388 = CARTESIAN_POINT('',(-1.384812137046,26.336682971013,
    -2.16477272722));
#2389 = CARTESIAN_POINT('',(11.539866794861,20.562918866141,
    -2.255681818202));
#2390 = CARTESIAN_POINT('',(17.999999374044,10.281576469494,
    -2.346590909088));
#2391 = CARTESIAN_POINT('',(18.000001076236,1.0378E-13,-2.437500000001)
  );
#2392 = CARTESIAN_POINT('',(17.285530285529,-8.05729838E-09,
    -1.024999088665));
#2393 = CARTESIAN_POINT('',(17.285533231407,-9.873469776002,
    -1.115906017496));
#2394 = CARTESIAN_POINT('',(11.081801479527,-19.74671651356,
    -1.206825048388));
#2395 = CARTESIAN_POINT('',(-1.329801523677,-25.29134568137,
    -1.297705270015));
#2396 = CARTESIAN_POINT('',(-16.51085509944,-22.1611879172,
    -1.388673223658));
#2397 = CARTESIAN_POINT('',(-27.81221381116,-9.139557555775,
    -1.479493546243));
#2398 = CARTESIAN_POINT('',(-27.81236264418,9.139566755535,
    -1.57050417536));
#2399 = CARTESIAN_POINT('',(-16.51074536844,22.161169650336,
    -1.661324498128));
#2400 = CARTESIAN_POINT('',(-1.329860297424,25.291358361509,
    -1.752292451555));
#2401 = CARTESIAN_POINT('',(11.081823575732,19.746712792937,
    -1.843172673308));
#2402 = CARTESIAN_POINT('',(17.285527963786,9.873469755862,
    -1.934091704162));
#2403 = CARTESIAN_POINT('',(17.285530907356,-1.208586253E-08,
    -2.024998632998));
#2404 = ADVANCED_FACE('',(#2405),#2436,.F.);
#2405 = FACE_BOUND('',#2406,.F.);
#2406 = EDGE_LOOP('',(#2407,#2429,#2434,#2435));
#2407 = ORIENTED_EDGE('',*,*,#2408,.F.);
#2408 = EDGE_CURVE('',#2409,#2352,#2411,.T.);
#2409 = VERTEX_POINT('',#2410);
#2410 = CARTESIAN_POINT('',(18.000000358745,1.5E-14,-0.4375));
#2411 = ( BOUNDED_CURVE() B_SPLINE_CURVE(9,(#2412,#2413,#2414,#2415,
    #2416,#2417,#2418,#2419,#2420,#2421,#2422,#2423,#2424,#2425,#2426,
#2427,#2428),.UNSPECIFIED.,.F.,.F.) B_SPLINE_CURVE_WITH_KNOTS((10,7,10),
(0.,3.181132565784,6.362265131567),.UNSPECIFIED.) CURVE() 
GEOMETRIC_REPRESENTATION_ITEM() RATIONAL_B_SPLINE_CURVE((1.056590953773,
    1.056590953773,1.056590953773,1.056590953773,1.056590953773,
    1.056590953773,1.056590953773,1.056590953773,1.056590953773,
    1.056590953773,1.056590953773,1.056590953773,1.056590953773,
    1.056590953773,1.056590953773,1.056590953773,1.056590953773)) 
REPRESENTATION_ITEM('') );
#2412 = CARTESIAN_POINT('',(18.000000358745,1.77E-15,-0.4375));
#2413 = CARTESIAN_POINT('',(18.000001398978,-6.283185495019,
    -0.493055555556));
#2414 = CARTESIAN_POINT('',(15.532584062103,-12.56628240422,
    -0.548611111113));
#2415 = CARTESIAN_POINT('',(10.597815703514,-17.74224804945,
    -0.604166666662));
#2416 = CARTESIAN_POINT('',(3.775516049883,-20.70386974935,
    -0.659722222229));
#2417 = CARTESIAN_POINT('',(-3.77553232241,-20.70450471441,
    -0.715277777773));
#2418 = CARTESIAN_POINT('',(-10.59778594129,-17.74190954401,
    -0.770833333335));
#2419 = CARTESIAN_POINT('',(-15.53259975267,-12.56636450904,
    -0.826388888889));
#2420 = CARTESIAN_POINT('',(-20.46740080631,-2.93475967E-09,-0.9375));
#2421 = CARTESIAN_POINT('',(-15.53259980865,12.566364525161,
    -1.048611111111));
#2422 = CARTESIAN_POINT('',(-10.59778550116,17.741908827582,
    -1.104166666668));
#2423 = CARTESIAN_POINT('',(-3.77553384239,20.704506993159,
    -1.159722222217));
#2424 = CARTESIAN_POINT('',(3.775519233128,20.703866406943,
    -1.215277777788));
#2425 = CARTESIAN_POINT('',(10.597811499073,17.742250565079,
    -1.270833333325));
#2426 = CARTESIAN_POINT('',(15.532587587361,12.566281587217,
    -1.326388888894));
#2427 = CARTESIAN_POINT('',(17.999999677261,6.28318549502,
    -1.381944444443));
#2428 = CARTESIAN_POINT('',(18.000000717491,-1.4731E-13,-1.4375));
#2429 = ORIENTED_EDGE('',*,*,#2430,.T.);
#2430 = EDGE_CURVE('',#2409,#875,#2431,.T.);
#2431 = B_SPLINE_CURVE_WITH_KNOTS('',1,(#2432,#2433),.UNSPECIFIED.,.F.,
  .F.,(2,2),(0.,0.825),.PIECEWISE_BEZIER_KNOTS.);
#2432 = CARTESIAN_POINT('',(18.000000358746,3.8992E-13,-0.4375));
#2433 = CARTESIAN_POINT('',(17.285529663704,-4.02820548E-09,
    -2.499954433233E-02));
#2434 = ORIENTED_EDGE('',*,*,#874,.T.);
#2435 = ORIENTED_EDGE('',*,*,#2373,.F.);
#2436 = B_SPLINE_SURFACE_WITH_KNOTS('',1,11,(
    (#2437,#2438,#2439,#2440,#2441,#2442,#2443,#2444,#2445,#2446,#2447
      ,#2448)
    ,(#2449,#2450,#2451,#2452,#2453,#2454,#2455,#2456,#2457,#2458,#2459
      ,#2460
    )),.UNSPECIFIED.,.F.,.F.,.F.,(2,2),(12,12),(0.,0.825),(0.,
    6.362265131567),.PIECEWISE_BEZIER_KNOTS.);
#2437 = CARTESIAN_POINT('',(18.000000358745,-1.375E-14,-0.4375));
#2438 = CARTESIAN_POINT('',(18.000002060943,-10.28157626457,
    -0.52840909091));
#2439 = CARTESIAN_POINT('',(11.539853830357,-20.56292059538,
    -0.619318181821));
#2440 = CARTESIAN_POINT('',(-1.384778184572,-26.33667513156,
    -0.710227272718));
#2441 = CARTESIAN_POINT('',(-17.19327964409,-23.0773233593,
    -0.801136363642));
#2442 = CARTESIAN_POINT('',(-28.96182285858,-9.517102816037,
    -0.892045454567));
#2443 = CARTESIAN_POINT('',(-28.96190872981,9.517108104889,
    -0.982954545401));
#2444 = CARTESIAN_POINT('',(-17.19321635274,23.077312809636,
    -1.073863636426));
#2445 = CARTESIAN_POINT('',(-1.384812109453,26.336682446132,
    -1.164772727233));
#2446 = CARTESIAN_POINT('',(11.539866564871,20.562918456314,
    -1.255681818197));
#2447 = CARTESIAN_POINT('',(17.999999015298,10.281576264578,
    -1.346590909089));
#2448 = CARTESIAN_POINT('',(18.000000717491,-1.2744E-13,-1.4375));
#2449 = CARTESIAN_POINT('',(17.285529663703,-4.0285951E-09,
    -2.499954433233E-02));
#2450 = CARTESIAN_POINT('',(17.28553261188,-9.873469416785,
    -0.115906473163));
#2451 = CARTESIAN_POINT('',(11.081801085484,-19.74671580061,
    -0.20682550406));
#2452 = CARTESIAN_POINT('',(-1.329801469966,-25.29134477191,
    -0.297705725667));
#2453 = CARTESIAN_POINT('',(-16.51085450028,-22.1611871237,
    -0.388673679355));
#2454 = CARTESIAN_POINT('',(-27.81221280856,-9.139557233662,
    -0.479494001866));
#2455 = CARTESIAN_POINT('',(-27.81236164576,9.13956642045,
    -0.570504631074));
#2456 = CARTESIAN_POINT('',(-16.51074477967,22.161168849155,
    -0.661324953758));
#2457 = CARTESIAN_POINT('',(-1.329860255472,25.291357451412,
    -0.752292907244));
#2458 = CARTESIAN_POINT('',(11.081823172473,19.74671208515,
    -0.843173128967));
#2459 = CARTESIAN_POINT('',(17.285527339659,9.873469404702,
    -0.934092159831));
#2460 = CARTESIAN_POINT('',(17.285530285529,-8.05745057E-09,
    -1.024999088665));
#2461 = ADVANCED_FACE('',(#2462),#2513,.F.);
#2462 = FACE_BOUND('',#2463,.F.);
#2463 = EDGE_LOOP('',(#2464,#2486,#2511,#2512));
#2464 = ORIENTED_EDGE('',*,*,#2465,.F.);
#2465 = EDGE_CURVE('',#2466,#2409,#2468,.T.);
#2466 = VERTEX_POINT('',#2467);
#2467 = CARTESIAN_POINT('',(-16.62983183698,6.888292771358,0.));
#2468 = ( BOUNDED_CURVE() B_SPLINE_CURVE(9,(#2469,#2470,#2471,#2472,
    #2473,#2474,#2475,#2476,#2477,#2478,#2479,#2480,#2481,#2482,#2483,
#2484,#2485),.UNSPECIFIED.,.F.,.F.) B_SPLINE_CURVE_WITH_KNOTS((10,7,10),
(0.,3.181132565784,6.362265131567),.UNSPECIFIED.) CURVE() 
GEOMETRIC_REPRESENTATION_ITEM() RATIONAL_B_SPLINE_CURVE((1.056590953773,
    1.056590953773,1.056590953773,1.056590953773,1.056590953773,
    1.056590953773,1.056590953773,1.056590953773,1.056590953773,
    1.056590953773,1.056590953773,1.056590953773,1.056590953773,
    1.056590953773,1.056590953773,1.056590953773,1.056590953773)) 
REPRESENTATION_ITEM('') );
#2469 = CARTESIAN_POINT('',(18.,3.69E-15,0.5625));
#2470 = CARTESIAN_POINT('',(18.000001040233,-6.283185369792,
    0.506944444444));
#2471 = CARTESIAN_POINT('',(15.532583752533,-12.56628215377,
    0.451388888887));
#2472 = CARTESIAN_POINT('',(10.597815492296,-17.74224769585,
    0.395833333339));
#2473 = CARTESIAN_POINT('',(3.77551597464,-20.7038693367,0.34027777777)
  );
#2474 = CARTESIAN_POINT('',(-3.775532247168,-20.70450430178,
    0.284722222227));
#2475 = CARTESIAN_POINT('',(-10.59778573007,-17.74190919041,
    0.229166666665));
#2476 = CARTESIAN_POINT('',(-15.5325994431,-12.56636425859,
    0.173611111111));
#2477 = CARTESIAN_POINT('',(-20.46740039839,-2.93460465E-09,
    6.249999999998E-02));
#2478 = CARTESIAN_POINT('',(-15.53259949908,12.566364274709,
    -4.861111111115E-02));
#2479 = CARTESIAN_POINT('',(-10.59778528994,17.741908473979,
    -0.104166666668));
#2480 = CARTESIAN_POINT('',(-3.775533767148,20.704506580523,
    -0.159722222217));
#2481 = CARTESIAN_POINT('',(3.775519157884,20.703865994293,
    -0.215277777786));
#2482 = CARTESIAN_POINT('',(10.597811287856,17.74225021148,
    -0.270833333326));
#2483 = CARTESIAN_POINT('',(15.532587277791,12.566281336767,
    -0.326388888892));
#2484 = CARTESIAN_POINT('',(17.999999318516,6.283185369794,
    -0.381944444444));
#2485 = CARTESIAN_POINT('',(18.000000358746,3.9597E-13,-0.4375));
#2486 = ORIENTED_EDGE('',*,*,#2487,.F.);
#2487 = EDGE_CURVE('',#952,#2466,#2488,.T.);
#2488 = B_SPLINE_CURVE_WITH_KNOTS('',6,(#2489,#2490,#2491,#2492,#2493,
    #2494,#2495,#2496,#2497,#2498,#2499,#2500,#2501,#2502,#2503,#2504,
    #2505,#2506,#2507,#2508,#2509,#2510),.UNSPECIFIED.,.F.,.F.,(7,5,5,5,
    7),(0.,0.243176030592,0.488196820454,0.742110530733,1.),
  .UNSPECIFIED.);
#2489 = CARTESIAN_POINT('',(12.346655438996,12.343626414751,0.));
#2490 = CARTESIAN_POINT('',(11.364918786096,13.357129695999,0.));
#2491 = CARTESIAN_POINT('',(10.284744980904,14.275543480305,0.));
#2492 = CARTESIAN_POINT('',(9.118104755722,15.086787914324,0.));
#2493 = CARTESIAN_POINT('',(7.878512765776,15.781392626054,0.));
#2494 = CARTESIAN_POINT('',(6.580577038194,16.351856305743,0.));
#2495 = CARTESIAN_POINT('',(3.889910475915,17.237971536856,0.));
#2496 = CARTESIAN_POINT('',(2.496176433913,17.551775134109,0.));
#2497 = CARTESIAN_POINT('',(1.075461159012,17.729480272153,0.));
#2498 = CARTESIAN_POINT('',(-0.355743489958,17.768967230969,0.));
#2499 = CARTESIAN_POINT('',(-1.780892544229,17.670380334671,0.));
#2500 = CARTESIAN_POINT('',(-4.636754396761,17.194766403728,0.));
#2501 = CARTESIAN_POINT('',(-6.066204885869,16.807694234683,0.));
#2502 = CARTESIAN_POINT('',(-7.453205029842,16.278890547059,0.));
#2503 = CARTESIAN_POINT('',(-8.780701215168,15.614786204919,0.));
#2504 = CARTESIAN_POINT('',(-10.03277636142,14.824071218708,0.));
#2505 = CARTESIAN_POINT('',(-12.37546035563,12.99859942578,0.));
#2506 = CARTESIAN_POINT('',(-13.46359093279,11.959936762,0.));
#2507 = CARTESIAN_POINT('',(-14.44422400197,10.814537538356,0.));
#2508 = CARTESIAN_POINT('',(-15.30507837223,9.576643669879,0.));
#2509 = CARTESIAN_POINT('',(-16.03603009973,8.261991110244,0.));
#2510 = CARTESIAN_POINT('',(-16.6298227494,6.888299600079,0.));
#2511 = ORIENTED_EDGE('',*,*,#951,.T.);
#2512 = ORIENTED_EDGE('',*,*,#2430,.F.);
#2513 = B_SPLINE_SURFACE_WITH_KNOTS('',1,11,(
    (#2514,#2515,#2516,#2517,#2518,#2519,#2520,#2521,#2522,#2523,#2524
      ,#2525)
    ,(#2526,#2527,#2528,#2529,#2530,#2531,#2532,#2533,#2534,#2535,#2536
      ,#2537
    )),.UNSPECIFIED.,.F.,.F.,.F.,(2,2),(12,12),(0.,0.825),(0.,
    6.362265131567),.PIECEWISE_BEZIER_KNOTS.);
#2514 = CARTESIAN_POINT('',(18.,6.23E-15,0.5625));
#2515 = CARTESIAN_POINT('',(18.000001702199,-10.28157605965,
    0.471590909091));
#2516 = CARTESIAN_POINT('',(11.539853600359,-20.56292018555,
    0.380681818176));
#2517 = CARTESIAN_POINT('',(-1.384778156959,-26.33667460669,
    0.289772727291));
#2518 = CARTESIAN_POINT('',(-17.19327930144,-23.07732289929,
    0.19886363634));
#2519 = CARTESIAN_POINT('',(-28.96182228135,-9.517102626477,
    0.107954545458));
#2520 = CARTESIAN_POINT('',(-28.96190815259,9.517107915329,
    1.704545457382E-02));
#2521 = CARTESIAN_POINT('',(-17.19321601008,23.077312349623,
    -7.386363640553E-02));
#2522 = CARTESIAN_POINT('',(-1.384812081851,26.336681921261,
    -0.164772727244));
#2523 = CARTESIAN_POINT('',(11.539866334878,20.562918046486,
    -0.255681818192));
#2524 = CARTESIAN_POINT('',(17.999998656552,10.281576059662,
    -0.34659090909));
#2525 = CARTESIAN_POINT('',(18.000000358746,3.8992E-13,-0.4375));
#2526 = CARTESIAN_POINT('',(17.285529041878,1.05E-14,0.975));
#2527 = CARTESIAN_POINT('',(17.285531992354,-9.873469057569,
    0.884093071171));
#2528 = CARTESIAN_POINT('',(11.081800691437,-19.74671508765,
    0.793174040266));
#2529 = CARTESIAN_POINT('',(-1.329801416245,-25.29134386244,
    0.702293818682));
#2530 = CARTESIAN_POINT('',(-16.51085390114,-22.16118633019,
    0.611325864946));
#2531 = CARTESIAN_POINT('',(-27.81221180596,-9.13955691157,0.52050554251
    ));
#2532 = CARTESIAN_POINT('',(-27.81236064733,9.139566085389,
    0.429494913213));
#2533 = CARTESIAN_POINT('',(-16.51074419092,22.161168047961,
    0.33867459061));
#2534 = CARTESIAN_POINT('',(-1.329860213505,25.291356541319,
    0.247706637068));
#2535 = CARTESIAN_POINT('',(11.081822769209,19.746711377366,
    0.156826415374));
#2536 = CARTESIAN_POINT('',(17.285526715534,9.873469053543,
    6.590738449907E-02));
#2537 = CARTESIAN_POINT('',(17.285529663704,-4.02820548E-09,
    -2.499954433233E-02));
#2538 = ADVANCED_FACE('',(#2539),#2714,.T.);
#2539 = FACE_BOUND('',#2540,.T.);
#2540 = EDGE_LOOP('',(#2541,#2542,#2543,#2570,#2643));
#2541 = ORIENTED_EDGE('',*,*,#2487,.F.);
#2542 = ORIENTED_EDGE('',*,*,#1028,.F.);
#2543 = ORIENTED_EDGE('',*,*,#2544,.T.);
#2544 = EDGE_CURVE('',#1029,#2545,#2547,.T.);
#2545 = VERTEX_POINT('',#2546);
#2546 = CARTESIAN_POINT('',(-17.99778075529,0.282731590968,
    4.697120893218E-16));
#2547 = B_SPLINE_CURVE_WITH_KNOTS('',6,(#2548,#2549,#2550,#2551,#2552,
    #2553,#2554,#2555,#2556,#2557,#2558,#2559,#2560,#2561,#2562,#2563,
    #2564,#2565,#2566,#2567,#2568,#2569),.UNSPECIFIED.,.F.,.F.,(7,5,5,5,
    7),(0.,0.241192949041,0.489198090937,0.742109948612,1.),
  .UNSPECIFIED.);
#2548 = CARTESIAN_POINT('',(6.943432001485,16.018452469192,0.));
#2549 = CARTESIAN_POINT('',(5.667992587342,16.595400779813,0.));
#2550 = CARTESIAN_POINT('',(4.336866922846,17.049683429932,0.));
#2551 = CARTESIAN_POINT('',(2.965258912476,17.374637060703,0.));
#2552 = CARTESIAN_POINT('',(1.568836942336,17.566494848789,0.));
#2553 = CARTESIAN_POINT('',(0.163556329665,17.623655325297,0.));
#2554 = CARTESIAN_POINT('',(-2.671547572363,17.468835177127,0.));
#2555 = CARTESIAN_POINT('',(-4.101331466929,17.24918589521,0.));
#2556 = CARTESIAN_POINT('',(-5.505853279456,16.889548404764,0.));
#2557 = CARTESIAN_POINT('',(-6.868381491397,16.394143427498,0.));
#2558 = CARTESIAN_POINT('',(-8.173001562587,15.769416004421,0.));
#2559 = CARTESIAN_POINT('',(-10.66111366216,14.265308629376,0.));
#2560 = CARTESIAN_POINT('',(-11.84205900106,13.380916718641,0.));
#2561 = CARTESIAN_POINT('',(-12.9318976219,12.38135007669,0.));
#2562 = CARTESIAN_POINT('',(-13.91730215587,11.278744289382,0.));
#2563 = CARTESIAN_POINT('',(-14.7868113017,10.086894081287,0.));
#2564 = CARTESIAN_POINT('',(-16.29070085984,7.531770448818,0.));
#2565 = CARTESIAN_POINT('',(-16.92034447881,6.165196138763,0.));
#2566 = CARTESIAN_POINT('',(-17.41068680096,4.738913110928,0.));
#2567 = CARTESIAN_POINT('',(-17.75554864093,3.27069663495,0.));
#2568 = CARTESIAN_POINT('',(-17.95130656021,1.778916595984,0.));
#2569 = CARTESIAN_POINT('',(-17.99773435844,0.282731616202,0.));
#2570 = ORIENTED_EDGE('',*,*,#2571,.T.);
#2571 = EDGE_CURVE('',#2545,#2572,#2574,.T.);
#2572 = VERTEX_POINT('',#2573);
#2573 = CARTESIAN_POINT('',(-17.71023193062,-3.378236275803,0.));
#2574 = B_SPLINE_CURVE_WITH_KNOTS('',7,(#2575,#2576,#2577,#2578,#2579,
    #2580,#2581,#2582,#2583,#2584,#2585,#2586,#2587,#2588,#2589,#2590,
    #2591,#2592,#2593,#2594,#2595,#2596,#2597,#2598,#2599,#2600,#2601,
    #2602,#2603,#2604,#2605,#2606,#2607,#2608,#2609,#2610,#2611,#2612,
    #2613,#2614,#2615,#2616,#2617,#2618,#2619,#2620,#2621,#2622,#2623,
    #2624,#2625,#2626,#2627,#2628,#2629,#2630,#2631,#2632,#2633,#2634,
    #2635,#2636,#2637,#2638,#2639,#2640,#2641,#2642),.UNSPECIFIED.,.F.,
  .F.,(8,6,6,6,6,6,6,6,6,6,6,8),(0.,2.834651890404E-02,
    6.118336505879E-02,0.100259825071,0.145025953598,0.311809500648,
    0.499956206965,0.715230189775,0.899716724774,0.938803062306,
    0.971647624402,1.),.UNSPECIFIED.);
#2575 = CARTESIAN_POINT('',(-17.99778075529,0.282731590968,0.));
#2576 = CARTESIAN_POINT('',(-17.99952749424,0.22644204618,0.));
#2577 = CARTESIAN_POINT('',(-18.00103945689,0.170056576078,0.));
#2578 = CARTESIAN_POINT('',(-18.00231811193,0.113588134074,0.));
#2579 = CARTESIAN_POINT('',(-18.00336467897,5.704734439015E-02,0.));
#2580 = CARTESIAN_POINT('',(-18.00418018372,4.428819879192E-04,0.));
#2581 = CARTESIAN_POINT('',(-18.00476551328,-5.621814751317E-02,0.));
#2582 = CARTESIAN_POINT('',(-18.00553381619,-0.178625115952,0.));
#2583 = CARTESIAN_POINT('',(-18.00563835995,-0.244387961439,0.));
#2584 = CARTESIAN_POINT('',(-18.00543632552,-0.310208987639,0.));
#2585 = CARTESIAN_POINT('',(-18.00492876156,-0.376080186689,0.));
#2586 = CARTESIAN_POINT('',(-18.00411657684,-0.441994714969,0.));
#2587 = CARTESIAN_POINT('',(-18.00300057465,-0.507946688495,0.));
#2588 = CARTESIAN_POINT('',(-17.9998927466,-0.652453515117,0.));
#2589 = CARTESIAN_POINT('',(-17.99777479771,-0.731021570394,0.));
#2590 = CARTESIAN_POINT('',(-17.99522886184,-0.809626416092,0.));
#2591 = CARTESIAN_POINT('',(-17.99225602005,-0.888260328976,0.));
#2592 = CARTESIAN_POINT('',(-17.98885723987,-0.96691644764,0.));
#2593 = CARTESIAN_POINT('',(-17.98503340206,-1.045588629545,0.));
#2594 = CARTESIAN_POINT('',(-17.97591871809,-1.214410458273,0.));
#2595 = CARTESIAN_POINT('',(-17.97049534484,-1.304563229533,0.));
#2596 = CARTESIAN_POINT('',(-17.96451643627,-1.394721198748,0.));
#2597 = CARTESIAN_POINT('',(-17.95798312988,-1.48487662632,0.));
#2598 = CARTESIAN_POINT('',(-17.9508964904,-1.5750223651,0.));
#2599 = CARTESIAN_POINT('',(-17.94325752828,-1.665151769351,0.));
#2600 = CARTESIAN_POINT('',(-17.90455287566,-2.090966379754,0.));
#2601 = CARTESIAN_POINT('',(-17.86638599006,-2.426355567565,0.));
#2602 = CARTESIAN_POINT('',(-17.82061644491,-2.761111593612,0.));
#2603 = CARTESIAN_POINT('',(-17.7672884085,-3.094967223701,0.));
#2604 = CARTESIAN_POINT('',(-17.70645009638,-3.427674060089,0.));
#2605 = CARTESIAN_POINT('',(-17.63815174593,-3.759002783924,0.));
#2606 = CARTESIAN_POINT('',(-17.47704381108,-4.460706702434,0.));
#2607 = CARTESIAN_POINT('',(-17.38221669048,-4.830640615872,0.));
#2608 = CARTESIAN_POINT('',(-17.27804328322,-5.198220490578,0.));
#2609 = CARTESIAN_POINT('',(-17.16460968727,-5.563139493964,0.));
#2610 = CARTESIAN_POINT('',(-17.04201087893,-5.925098723948,0.));
#2611 = CARTESIAN_POINT('',(-16.91035133742,-6.283805000491,0.));
#2612 = CARTESIAN_POINT('',(-16.60886619162,-7.045343205999,0.));
#2613 = CARTESIAN_POINT('',(-16.43627546409,-7.447078472182,0.));
#2614 = CARTESIAN_POINT('',(-16.25214380864,-7.843744754477,0.));
#2615 = CARTESIAN_POINT('',(-16.05665991833,-8.234915482246,0.));
#2616 = CARTESIAN_POINT('',(-15.85003122471,-8.620167852709,0.));
#2617 = CARTESIAN_POINT('',(-15.63248627388,-8.999078372813,0.));
#2618 = CARTESIAN_POINT('',(-15.20870810938,-9.69012976985,0.));
#2619 = CARTESIAN_POINT('',(-15.00531620917,-10.00405420035,0.));
#2620 = CARTESIAN_POINT('',(-14.7942536902,-10.31273279753,0.));
#2621 = CARTESIAN_POINT('',(-14.57569083734,-10.61589113386,0.));
#2622 = CARTESIAN_POINT('',(-14.34983225432,-10.91321368688,0.));
#2623 = CARTESIAN_POINT('',(-14.11691242534,-11.20436831027,0.));
#2624 = CARTESIAN_POINT('',(-13.82647197952,-11.54917396679,0.));
#2625 = CARTESIAN_POINT('',(-13.77539323099,-11.60915674776,0.));
#2626 = CARTESIAN_POINT('',(-13.72401547174,-11.66883671446,0.));
#2627 = CARTESIAN_POINT('',(-13.67234226631,-11.72820878342,0.));
#2628 = CARTESIAN_POINT('',(-13.62037760833,-11.78726728735,0.));
#2629 = CARTESIAN_POINT('',(-13.56812599894,-11.84600585261,0.));
#2630 = CARTESIAN_POINT('',(-13.47144822705,-11.95350086333,0.));
#2631 = CARTESIAN_POINT('',(-13.42710501636,-12.00235332109,0.));
#2632 = CARTESIAN_POINT('',(-13.38256587185,-12.05097040754,0.));
#2633 = CARTESIAN_POINT('',(-13.33783423743,-12.09934728101,0.));
#2634 = CARTESIAN_POINT('',(-13.29291413746,-12.14747832753,0.));
#2635 = CARTESIAN_POINT('',(-13.24781029175,-12.19535698809,0.));
#2636 = CARTESIAN_POINT('',(-13.16343944647,-12.28408133588,0.));
#2637 = CARTESIAN_POINT('',(-13.12421807547,-12.32499307539,0.));
#2638 = CARTESIAN_POINT('',(-13.08486758333,-12.36570593891,0.));
#2639 = CARTESIAN_POINT('',(-13.0453921896,-12.4062141364,0.));
#2640 = CARTESIAN_POINT('',(-13.0057970878,-12.44651063804,0.));
#2641 = CARTESIAN_POINT('',(-12.96608866536,-12.48658685918,0.));
#2642 = CARTESIAN_POINT('',(-12.92627472371,-12.52643234519,0.));
#2643 = ORIENTED_EDGE('',*,*,#2644,.F.);
#2644 = EDGE_CURVE('',#2466,#2572,#2645,.T.);
#2645 = B_SPLINE_CURVE_WITH_KNOTS('',7,(#2646,#2647,#2648,#2649,#2650,
    #2651,#2652,#2653,#2654,#2655,#2656,#2657,#2658,#2659,#2660,#2661,
    #2662,#2663,#2664,#2665,#2666,#2667,#2668,#2669,#2670,#2671,#2672,
    #2673,#2674,#2675,#2676,#2677,#2678,#2679,#2680,#2681,#2682,#2683,
    #2684,#2685,#2686,#2687,#2688,#2689,#2690,#2691,#2692,#2693,#2694,
    #2695,#2696,#2697,#2698,#2699,#2700,#2701,#2702,#2703,#2704,#2705,
    #2706,#2707,#2708,#2709,#2710,#2711,#2712,#2713),.UNSPECIFIED.,.F.,
  .F.,(8,6,6,6,6,6,6,6,6,6,6,8),(0.,2.834644081276E-02,
    6.118321008545E-02,0.100259595018,0.145025658495,0.31180915046,
    0.499956064694,0.71523011331,0.899716562129,0.938802931461,
    0.971647548806,1.),.UNSPECIFIED.);
#2646 = CARTESIAN_POINT('',(-16.62983183698,6.888292771358,0.));
#2647 = CARTESIAN_POINT('',(-16.65217739188,6.836599315904,0.));
#2648 = CARTESIAN_POINT('',(-16.67433997252,6.784730244779,0.));
#2649 = CARTESIAN_POINT('',(-16.69631617589,6.732698142517,0.));
#2650 = CARTESIAN_POINT('',(-16.71810322485,6.680513336287,0.));
#2651 = CARTESIAN_POINT('',(-16.73969887954,6.628184269484,0.));
#2652 = CARTESIAN_POINT('',(-16.76110134897,6.575717875323,0.));
#2653 = CARTESIAN_POINT('',(-16.80687656873,6.462190046201,0.));
#2654 = CARTESIAN_POINT('',(-16.8311826214,6.401084020114,0.));
#2655 = CARTESIAN_POINT('',(-16.85522504568,6.339811040643,0.));
#2656 = CARTESIAN_POINT('',(-16.87900186864,6.278378939358,0.));
#2657 = CARTESIAN_POINT('',(-16.90251141591,6.216794413841,0.));
#2658 = CARTESIAN_POINT('',(-16.9257522683,6.15506323059,0.));
#2659 = CARTESIAN_POINT('',(-16.97605908947,6.019560606631,0.));
#2660 = CARTESIAN_POINT('',(-17.00301265299,5.945730461967,0.));
#2661 = CARTESIAN_POINT('',(-17.02958183148,5.871708558643,0.));
#2662 = CARTESIAN_POINT('',(-17.05576478695,5.797502475493,0.));
#2663 = CARTESIAN_POINT('',(-17.0815598931,5.723118948248,0.));
#2664 = CARTESIAN_POINT('',(-17.10696570757,5.648564012295,0.));
#2665 = CARTESIAN_POINT('',(-17.16063849968,5.488242620367,0.));
#2666 = CARTESIAN_POINT('',(-17.18878340756,5.402424472886,0.));
#2667 = CARTESIAN_POINT('',(-17.21641370947,5.31639698688,0.));
#2668 = CARTESIAN_POINT('',(-17.24352761382,5.230167777147,0.));
#2669 = CARTESIAN_POINT('',(-17.27012347949,5.143743880852,0.));
#2670 = CARTESIAN_POINT('',(-17.29619979944,5.057131848966,0.));
#2671 = CARTESIAN_POINT('',(-17.41696606544,4.646972163931,0.));
#2672 = CARTESIAN_POINT('',(-17.5049445505,4.321085617334,0.));
#2673 = CARTESIAN_POINT('',(-17.58562121455,3.99298904272,0.));
#2674 = CARTESIAN_POINT('',(-17.65893874464,3.662947165789,0.));
#2675 = CARTESIAN_POINT('',(-17.72485052399,3.331208688381,0.));
#2676 = CARTESIAN_POINT('',(-17.78331883902,2.998005317824,0.));
#2677 = CARTESIAN_POINT('',(-17.89183961737,2.286270416356,0.));
#2678 = CARTESIAN_POINT('',(-17.93985375355,1.907406467443,0.));
#2679 = CARTESIAN_POINT('',(-17.97831133911,1.527290636788,0.));
#2680 = CARTESIAN_POINT('',(-18.0071794668,1.146239905516,0.));
#2681 = CARTESIAN_POINT('',(-18.02643640598,0.764567150349,0.));
#2682 = CARTESIAN_POINT('',(-18.03607136847,0.382583427038,0.));
#2683 = CARTESIAN_POINT('',(-18.03609908851,-0.436460534762,0.));
#2684 = CARTESIAN_POINT('',(-18.02351719971,-0.873519035718,0.));
#2685 = CARTESIAN_POINT('',(-17.9983387577,-1.310113016933,0.));
#2686 = CARTESIAN_POINT('',(-17.96058214103,-1.745776392877,0.));
#2687 = CARTESIAN_POINT('',(-17.91028454578,-2.180039682461,0.));
#2688 = CARTESIAN_POINT('',(-17.84750256118,-2.612424989426,0.));
#2689 = CARTESIAN_POINT('',(-17.70787628091,-3.410950348641,0.));
#2690 = CARTESIAN_POINT('',(-17.63433038585,-3.777702762504,0.));
#2691 = CARTESIAN_POINT('',(-17.55172134212,-4.142401442757,0.));
#2692 = CARTESIAN_POINT('',(-17.46010646307,-4.504728545233,0.));
#2693 = CARTESIAN_POINT('',(-17.3595598494,-4.864315387113,0.));
#2694 = CARTESIAN_POINT('',(-17.25017726855,-5.220766832156,0.));
#2695 = CARTESIAN_POINT('',(-17.10706352674,-5.648276415681,0.));
#2696 = CARTESIAN_POINT('',(-17.08165273185,-5.722850263007,0.));
#2697 = CARTESIAN_POINT('',(-17.05585244975,-5.797252633252,0.));
#2698 = CARTESIAN_POINT('',(-17.02966412356,-5.871477487811,0.));
#2699 = CARTESIAN_POINT('',(-17.00308938041,-5.945518087357,0.));
#2700 = CARTESIAN_POINT('',(-16.97613005927,-6.019366848979,0.));
#2701 = CARTESIAN_POINT('',(-16.92581266829,-6.154902558366,0.));
#2702 = CARTESIAN_POINT('',(-16.90256706906,-6.216648239297,0.));
#2703 = CARTESIAN_POINT('',(-16.87905264899,-6.278247205313,0.));
#2704 = CARTESIAN_POINT('',(-16.85527082797,-6.339693687028,0.));
#2705 = CARTESIAN_POINT('',(-16.83122328121,-6.400980983395,0.));
#2706 = CARTESIAN_POINT('',(-16.80691198268,-6.462101258634,0.));
#2707 = CARTESIAN_POINT('',(-16.76112733298,-6.575654083247,0.));
#2708 = CARTESIAN_POINT('',(-16.73972072118,-6.628131249154,0.));
#2709 = CARTESIAN_POINT('',(-16.71812084435,-6.680471037535,0.));
#2710 = CARTESIAN_POINT('',(-16.69632949435,-6.732666511749,0.));
#2711 = CARTESIAN_POINT('',(-16.6743489122,-6.784709223926,0.));
#2712 = CARTESIAN_POINT('',(-16.65218187662,-6.83658884104,0.));
#2713 = CARTESIAN_POINT('',(-16.62983179264,-6.888292770981,0.));
#2714 = PLANE('',#2715);
#2715 = AXIS2_PLACEMENT_3D('',#2716,#2717,#2718);
#2716 = CARTESIAN_POINT('',(0.,0.,0.));
#2717 = DIRECTION('',(0.,0.,-1.));
#2718 = DIRECTION('',(-1.,0.,0.));
#2719 = ADVANCED_FACE('',(#2720),#2769,.F.);
#2720 = FACE_BOUND('',#2721,.F.);
#2721 = EDGE_LOOP('',(#2722,#2742,#2767,#2768));
#2722 = ORIENTED_EDGE('',*,*,#2723,.F.);
#2723 = EDGE_CURVE('',#2081,#2545,#2724,.T.);
#2724 = ( BOUNDED_CURVE() B_SPLINE_CURVE(9,(#2725,#2726,#2727,#2728,
    #2729,#2730,#2731,#2732,#2733,#2734,#2735,#2736,#2737,#2738,#2739,
#2740,#2741),.UNSPECIFIED.,.F.,.F.) B_SPLINE_CURVE_WITH_KNOTS((10,7,10),
(0.,3.181132565784,6.362265131567),.UNSPECIFIED.) CURVE() 
GEOMETRIC_REPRESENTATION_ITEM() RATIONAL_B_SPLINE_CURVE((1.056590953773,
    1.056590953773,1.056590953773,1.056590953773,1.056590953773,
    1.056590953773,1.056590953773,1.056590953773,1.056590953773,
    1.056590953773,1.056590953773,1.056590953773,1.056590953773,
    1.056590953773,1.056590953773,1.056590953773,1.056590953773)) 
REPRESENTATION_ITEM('') );
#2725 = CARTESIAN_POINT('',(18.000001434982,-8.704E-14,0.502499999998));
#2726 = CARTESIAN_POINT('',(18.00000247521,-6.283185870701,
    0.446944444439));
#2727 = CARTESIAN_POINT('',(15.532584990816,-12.56628315556,
    0.39138888889));
#2728 = CARTESIAN_POINT('',(10.597816337163,-17.74224911026,
    0.335833333331));
#2729 = CARTESIAN_POINT('',(3.775516275617,-20.70387098728,
    0.280277777772));
#2730 = CARTESIAN_POINT('',(-3.775532548138,-20.70450595233,
    0.224722222223));
#2731 = CARTESIAN_POINT('',(-10.59778657495,-17.74191060482,
    0.169166666663));
#2732 = CARTESIAN_POINT('',(-15.53260068137,-12.56636526039,
    0.113611111109));
#2733 = CARTESIAN_POINT('',(-20.46740203007,-2.93472922E-09,
    2.499999997689E-03));
#2734 = CARTESIAN_POINT('',(-15.53260073736,12.566365276515,
    -0.108611111114));
#2735 = CARTESIAN_POINT('',(-10.59778613482,17.741909888392,
    -0.164166666671));
#2736 = CARTESIAN_POINT('',(-3.775534068114,20.704508231073,
    -0.219722222218));
#2737 = CARTESIAN_POINT('',(3.775519458855,20.703867644887,
    -0.275277777792));
#2738 = CARTESIAN_POINT('',(10.597812132727,17.742251625873,
    -0.330833333324));
#2739 = CARTESIAN_POINT('',(15.532588516073,12.566282338576,
    -0.386388888898));
#2740 = CARTESIAN_POINT('',(18.000000753494,6.283185870697,
    -0.441944444444));
#2741 = CARTESIAN_POINT('',(18.000001793727,-1.7199E-13,-0.497500000003)
  );
#2742 = ORIENTED_EDGE('',*,*,#2743,.F.);
#2743 = EDGE_CURVE('',#1038,#2081,#2744,.T.);
#2744 = B_SPLINE_CURVE_WITH_KNOTS('',6,(#2745,#2746,#2747,#2748,#2749,
    #2750,#2751,#2752,#2753,#2754,#2755,#2756,#2757,#2758,#2759,#2760,
    #2761,#2762,#2763,#2764,#2765,#2766),.UNSPECIFIED.,.F.,.F.,(7,5,5,5,
    7),(0.,0.241195322909,0.489197431146,0.739086886668,1.),
  .UNSPECIFIED.);
#2745 = CARTESIAN_POINT('',(-6.943429192643,-16.0184559121,0.5));
#2746 = CARTESIAN_POINT('',(-5.667974795476,-16.59540010143,0.5));
#2747 = CARTESIAN_POINT('',(-4.336836132569,-17.04968018723,0.5));
#2748 = CARTESIAN_POINT('',(-2.96521627379,-17.37463446572,0.5));
#2749 = CARTESIAN_POINT('',(-1.568782726007,-17.56649460294,0.5));
#2750 = CARTESIAN_POINT('',(-0.163490312408,-17.62365637593,0.5));
#2751 = CARTESIAN_POINT('',(2.671606015801,-17.46883319646,0.5));
#2752 = CARTESIAN_POINT('',(4.101371042581,-17.24918560092,0.5));
#2753 = CARTESIAN_POINT('',(5.505873506808,-16.88954934983,0.5));
#2754 = CARTESIAN_POINT('',(6.868381120898,-16.39414363285,0.5));
#2755 = CARTESIAN_POINT('',(8.17297921134,-15.76941407459,0.5));
#2756 = CARTESIAN_POINT('',(10.646048398475,-14.2743729154,0.5));
#2757 = CARTESIAN_POINT('',(11.813753722674,-13.40201924496,0.5));
#2758 = CARTESIAN_POINT('',(12.892705275319,-12.41711506443,0.5));
#2759 = CARTESIAN_POINT('',(13.87002264288,-11.33133871459,0.5));
#2760 = CARTESIAN_POINT('',(14.73460730934,-10.15796137707,0.5));
#2761 = CARTESIAN_POINT('',(16.253557507134,-7.611762926047,0.5));
#2762 = CARTESIAN_POINT('',(16.897203922884,-6.232029136163,0.5));
#2763 = CARTESIAN_POINT('',(17.398499204426,-4.790538629776,0.5));
#2764 = CARTESIAN_POINT('',(17.750974848373,-3.30567689797,0.5));
#2765 = CARTESIAN_POINT('',(17.950807894672,-1.796455283561,0.5));
#2766 = CARTESIAN_POINT('',(17.997780840151,-0.282731663614,0.5));
#2767 = ORIENTED_EDGE('',*,*,#1037,.T.);
#2768 = ORIENTED_EDGE('',*,*,#2544,.T.);
#2769 = B_SPLINE_SURFACE_WITH_KNOTS('',1,11,(
    (#2770,#2771,#2772,#2773,#2774,#2775,#2776,#2777,#2778,#2779,#2780
      ,#2781)
    ,(#2782,#2783,#2784,#2785,#2786,#2787,#2788,#2789,#2790,#2791,#2792
      ,#2793
    )),.UNSPECIFIED.,.F.,.F.,.F.,(2,2),(12,12),(0.,0.825),(0.,
    6.362265131567),.PIECEWISE_BEZIER_KNOTS.);
#2770 = CARTESIAN_POINT('',(18.000001434982,-1.0169E-13,0.502499999998)
  );
#2771 = CARTESIAN_POINT('',(18.000003137174,-10.28157687932,
    0.411590909084));
#2772 = CARTESIAN_POINT('',(11.539854520355,-20.56292182483,
    0.320681818193));
#2773 = CARTESIAN_POINT('',(-1.384778267416,-26.33667670625,
    0.229772727239));
#2774 = CARTESIAN_POINT('',(-17.19328067202,-23.07732473922,
    0.138863636426));
#2775 = CARTESIAN_POINT('',(-28.96182459028,-9.51710338483,
    4.795454534596E-02));
#2776 = CARTESIAN_POINT('',(-28.96191046147,9.517108673626,
    -4.295454532713E-02));
#2777 = CARTESIAN_POINT('',(-17.19321738069,23.077314189673,
    -0.133863636478));
#2778 = CARTESIAN_POINT('',(-1.384812192295,26.336684020723,
    -0.22477272721));
#2779 = CARTESIAN_POINT('',(11.53986725487,20.562919685812,
    -0.315681818207));
#2780 = CARTESIAN_POINT('',(18.000000091529,10.281576879323,
    -0.406590909089));
#2781 = CARTESIAN_POINT('',(18.000001793727,-1.9027E-13,-0.497500000003)
  );
#2782 = CARTESIAN_POINT('',(17.285531529182,-1.611468001E-08,
    0.915001822668));
#2783 = CARTESIAN_POINT('',(17.28553447045,-9.873470494443,
    0.824094893828));
#2784 = CARTESIAN_POINT('',(11.081802267647,-19.74671793943,
    0.733175862969));
#2785 = CARTESIAN_POINT('',(-1.329801631173,-25.2913475004,
    0.642295641261));
#2786 = CARTESIAN_POINT('',(-16.51085629766,-22.16118950407,
    0.551327687765));
#2787 = CARTESIAN_POINT('',(-27.81221581643,-9.139558200086,
    0.460507364984));
#2788 = CARTESIAN_POINT('',(-27.81236464102,9.139567425715,
    0.369496736062));
#2789 = CARTESIAN_POINT('',(-16.51074654593,22.161171252733,
    0.278676413148));
#2790 = CARTESIAN_POINT('',(-1.329860381378,25.291360181669,
    0.187708459802));
#2791 = CARTESIAN_POINT('',(11.081824382276,19.74671420852,
    9.682823801612E-02));
#2792 = CARTESIAN_POINT('',(17.285529212032,9.873470458178,
    5.909207171756E-03));
#2793 = CARTESIAN_POINT('',(17.285532151008,-2.014396612E-08,
    -8.499772166586E-02));
#2794 = ADVANCED_FACE('',(#2795),#2825,.T.);
#2795 = FACE_BOUND('',#2796,.T.);
#2796 = EDGE_LOOP('',(#2797,#2822,#2823,#2824));
#2797 = ORIENTED_EDGE('',*,*,#2798,.F.);
#2798 = EDGE_CURVE('',#2064,#1115,#2799,.T.);
#2799 = B_SPLINE_CURVE_WITH_KNOTS('',6,(#2800,#2801,#2802,#2803,#2804,
    #2805,#2806,#2807,#2808,#2809,#2810,#2811,#2812,#2813,#2814,#2815,
    #2816,#2817,#2818,#2819,#2820,#2821),.UNSPECIFIED.,.F.,.F.,(7,5,5,5,
    7),(0.,0.257888503206,0.511801829685,0.756823068924,1.),
  .UNSPECIFIED.);
#2800 = CARTESIAN_POINT('',(12.926218294498,12.526433814958,0.5));
#2801 = CARTESIAN_POINT('',(11.868196012011,13.58530437937,0.5));
#2802 = CARTESIAN_POINT('',(10.704334144142,14.538744807801,0.5));
#2803 = CARTESIAN_POINT('',(9.447910359087,15.372939731587,0.5));
#2804 = CARTESIAN_POINT('',(8.114140260344,16.076977326652,0.5));
#2805 = CARTESIAN_POINT('',(6.719697810117,16.642132727902,0.5));
#2806 = CARTESIAN_POINT('',(3.868789379631,17.476874609042,0.5));
#2807 = CARTESIAN_POINT('',(2.41318903172,17.751006619372,0.5));
#2808 = CARTESIAN_POINT('',(0.934082584785,17.879585948784,0.5));
#2809 = CARTESIAN_POINT('',(-0.550519177301,17.86039426729,0.5));
#2810 = CARTESIAN_POINT('',(-2.02238068277,17.693732790037,0.5));
#2811 = CARTESIAN_POINT('',(-4.853284433026,17.083858179261,0.5));
#2812 = CARTESIAN_POINT('',(-6.214854273112,16.650452403579,0.5));
#2813 = CARTESIAN_POINT('',(-7.531171464425,16.086389435881,0.5));
#2814 = CARTESIAN_POINT('',(-8.78679019685,15.397633494073,0.5));
#2815 = CARTESIAN_POINT('',(-9.967149399045,14.592236973812,0.5));
#2816 = CARTESIAN_POINT('',(-12.14254866953,12.776689487882,0.5));
#2817 = CARTESIAN_POINT('',(-13.13920276311,11.767887006945,0.5));
#2818 = CARTESIAN_POINT('',(-14.03582965539,10.665131942435,0.5));
#2819 = CARTESIAN_POINT('',(-14.82160640818,9.480789576561,0.5));
#2820 = CARTESIAN_POINT('',(-15.48745186058,8.228653133358,0.5));
#2821 = CARTESIAN_POINT('',(-16.02668345994,6.924374157543,0.5));
#2822 = ORIENTED_EDGE('',*,*,#2080,.T.);
#2823 = ORIENTED_EDGE('',*,*,#2743,.F.);
#2824 = ORIENTED_EDGE('',*,*,#1114,.T.);
#2825 = PLANE('',#2826);
#2826 = AXIS2_PLACEMENT_3D('',#2827,#2828,#2829);
#2827 = CARTESIAN_POINT('',(-6.077511700175E-16,4.807142605466E-16,0.5)
  );
#2828 = DIRECTION('',(0.,0.,1.));
#2829 = DIRECTION('',(1.,0.,0.));
#2830 = ADVANCED_FACE('',(#2831),#2841,.F.);
#2831 = FACE_BOUND('',#2832,.F.);
#2832 = EDGE_LOOP('',(#2833,#2834,#2835,#2836));
#2833 = ORIENTED_EDGE('',*,*,#1123,.F.);
#2834 = ORIENTED_EDGE('',*,*,#2798,.F.);
#2835 = ORIENTED_EDGE('',*,*,#2156,.T.);
#2836 = ORIENTED_EDGE('',*,*,#2837,.F.);
#2837 = EDGE_CURVE('',#1124,#2145,#2838,.T.);
#2838 = B_SPLINE_CURVE_WITH_KNOTS('',1,(#2839,#2840),.UNSPECIFIED.,.F.,
  .F.,(2,2),(0.,0.825),.PIECEWISE_BEZIER_KNOTS.);
#2839 = CARTESIAN_POINT('',(17.285529105657,-1.611436124E-08,
    -3.499817732842E-02));
#2840 = CARTESIAN_POINT('',(18.000001116097,8.089E-14,0.377499999999));
#2841 = B_SPLINE_SURFACE_WITH_KNOTS('',1,11,(
    (#2842,#2843,#2844,#2845,#2846,#2847,#2848,#2849,#2850,#2851,#2852
      ,#2853)
    ,(#2854,#2855,#2856,#2857,#2858,#2859,#2860,#2861,#2862,#2863,#2864
      ,#2865
    )),.UNSPECIFIED.,.F.,.F.,.F.,(2,2),(12,12),(0.,0.825),(0.,
    6.362265131567),.PIECEWISE_BEZIER_KNOTS.);
#2842 = CARTESIAN_POINT('',(17.285529089712,-1.208593209E-08,
    0.965001367004));
#2843 = CARTESIAN_POINT('',(17.285529158467,-9.873468923937,
    0.874094438177));
#2844 = CARTESIAN_POINT('',(11.081811267666,-19.74671299766,
    0.783175407276));
#2845 = CARTESIAN_POINT('',(-1.329830061961,-25.29134966498,
    0.692295185663));
#2846 = CARTESIAN_POINT('',(-16.51080022698,-22.16117708296,
    0.601327231981));
#2847 = CARTESIAN_POINT('',(-27.81228391528,-9.13956122344,0.51050690951
    ));
#2848 = CARTESIAN_POINT('',(-27.81228771707,9.139561503908,
    0.419496280177));
#2849 = CARTESIAN_POINT('',(-16.51079737773,22.161176640958,
    0.328675957672));
#2850 = CARTESIAN_POINT('',(-1.329831528545,25.291349992302,
    0.237708004033));
#2851 = CARTESIAN_POINT('',(11.081811865885,19.746712884494,
    0.14682778239));
#2852 = CARTESIAN_POINT('',(17.285529039207,9.87346889574,
    5.590875150292E-02));
#2853 = CARTESIAN_POINT('',(17.285529105657,-1.611436124E-08,
    -3.499817732842E-02));
#2854 = CARTESIAN_POINT('',(18.000000837073,-4.701E-14,1.377499999999));
#2855 = CARTESIAN_POINT('',(18.000002161006,-10.28157651502,
    1.286590909088));
#2856 = CARTESIAN_POINT('',(11.5398555264,-20.56292085861,1.195681818183
    ));
#2857 = CARTESIAN_POINT('',(-1.384781987724,-26.3366765858,
    1.104772727267));
#2858 = CARTESIAN_POINT('',(-17.19327303055,-23.07732274935,
    1.013863636383));
#2859 = CARTESIAN_POINT('',(-28.96183310531,-9.517103635384,
    0.922954545399));
#2860 = CARTESIAN_POINT('',(-28.96189989405,9.517107748941,0.83204545463
    ));
#2861 = CARTESIAN_POINT('',(-17.19322380394,23.077314544043,
    0.741136363551));
#2862 = CARTESIAN_POINT('',(-1.384808373744,26.336682274921,
    0.650227272779));
#2863 = CARTESIAN_POINT('',(11.539865431022,20.562919194887,
    0.559318181797));
#2864 = CARTESIAN_POINT('',(17.999999792171,10.281576515031,
    0.468409090912));
#2865 = CARTESIAN_POINT('',(18.000001116097,8.089E-14,0.377499999999));
#2866 = ADVANCED_FACE('',(#2867),#2893,.F.);
#2867 = FACE_BOUND('',#2868,.F.);
#2868 = EDGE_LOOP('',(#2869,#2870,#2871,#2888));
#2869 = ORIENTED_EDGE('',*,*,#1200,.F.);
#2870 = ORIENTED_EDGE('',*,*,#2837,.T.);
#2871 = ORIENTED_EDGE('',*,*,#2872,.T.);
#2872 = EDGE_CURVE('',#2145,#2873,#2875,.T.);
#2873 = VERTEX_POINT('',#2874);
#2874 = CARTESIAN_POINT('',(18.000001395121,6.9E-14,-0.622500000002));
#2875 = B_SPLINE_CURVE_WITH_KNOTS('',11,(#2876,#2877,#2878,#2879,#2880,
    #2881,#2882,#2883,#2884,#2885,#2886,#2887),.UNSPECIFIED.,.F.,.F.,(12
    ,12),(0.,6.362265131567),.PIECEWISE_BEZIER_KNOTS.);
#2876 = CARTESIAN_POINT('',(18.000001116097,-6.036E-14,0.377499999999));
#2877 = CARTESIAN_POINT('',(18.000002440024,-10.28157667441,
    0.286590909085));
#2878 = CARTESIAN_POINT('',(11.539855705309,-20.56292117733,
    0.195681818192));
#2879 = CARTESIAN_POINT('',(-1.384782009249,-26.3366769941,
    0.104772727243));
#2880 = CARTESIAN_POINT('',(-17.19327329699,-23.07732310703,
    1.386363641768E-02));
#2881 = CARTESIAN_POINT('',(-28.96183355431,-9.517103782905,
    -7.704545463591E-02));
#2882 = CARTESIAN_POINT('',(-28.96190034301,9.517107896405,
    -0.167954545351));
#2883 = CARTESIAN_POINT('',(-17.1932240704,23.077314901851,
    -0.258863636455));
#2884 = CARTESIAN_POINT('',(-1.384808395263,26.336682683122,
    -0.349772727223));
#2885 = CARTESIAN_POINT('',(11.539865609931,20.562919513658,
    -0.440681818202));
#2886 = CARTESIAN_POINT('',(18.000000071189,10.281576674407,
    -0.531590909089));
#2887 = CARTESIAN_POINT('',(18.000001395121,-1.7025E-13,-0.622500000002)
  );
#2888 = ORIENTED_EDGE('',*,*,#2889,.F.);
#2889 = EDGE_CURVE('',#1201,#2873,#2890,.T.);
#2890 = B_SPLINE_CURVE_WITH_KNOTS('',1,(#2891,#2892),.UNSPECIFIED.,.F.,
  .F.,(2,2),(0.,0.825),.PIECEWISE_BEZIER_KNOTS.);
#2891 = CARTESIAN_POINT('',(17.285529121602,-2.014387985E-08,
    -1.034997721661));
#2892 = CARTESIAN_POINT('',(18.000001395121,-1.7025E-13,-0.622500000002)
  );
#2893 = B_SPLINE_SURFACE_WITH_KNOTS('',1,11,(
    (#2894,#2895,#2896,#2897,#2898,#2899,#2900,#2901,#2902,#2903,#2904
      ,#2905)
    ,(#2906,#2907,#2908,#2909,#2910,#2911,#2912,#2913,#2914,#2915,#2916
      ,#2917
    )),.UNSPECIFIED.,.F.,.F.,.F.,(2,2),(12,12),(0.,0.825),(0.,
    6.362265131567),.PIECEWISE_BEZIER_KNOTS.);
#2894 = CARTESIAN_POINT('',(17.285529105657,-1.611451559E-08,
    -3.499817732842E-02));
#2895 = CARTESIAN_POINT('',(17.285529172109,-9.873468937082,
    -0.125905106161));
#2896 = CARTESIAN_POINT('',(11.081811273296,-19.74671301842,
    -0.216824137045));
#2897 = CARTESIAN_POINT('',(-1.329830069105,-25.29134968808,
    -0.307704358695));
#2898 = CARTESIAN_POINT('',(-16.51080024736,-22.16117709945,
    -0.398672312323));
#2899 = CARTESIAN_POINT('',(-27.81228394305,-9.139561225472,
    -0.489492634844));
#2900 = CARTESIAN_POINT('',(-27.81228774067,9.139561518844,
    -0.580503264154));
#2901 = CARTESIAN_POINT('',(-16.51079738771,22.161176665275,
    -0.67132358665));
#2902 = CARTESIAN_POINT('',(-1.329831523943,25.291350015911,
    -0.762291540312));
#2903 = CARTESIAN_POINT('',(11.08181188074,19.746712900142,
    -0.853171761937));
#2904 = CARTESIAN_POINT('',(17.285529057447,9.873468900817,
    -0.944090792833));
#2905 = CARTESIAN_POINT('',(17.285529121602,-2.014387985E-08,
    -1.034997721661));
#2906 = CARTESIAN_POINT('',(18.000001116097,-6.036E-14,0.377499999999));
#2907 = CARTESIAN_POINT('',(18.000002440024,-10.28157667441,
    0.286590909085));
#2908 = CARTESIAN_POINT('',(11.539855705309,-20.56292117733,
    0.195681818192));
#2909 = CARTESIAN_POINT('',(-1.384782009249,-26.3366769941,
    0.104772727243));
#2910 = CARTESIAN_POINT('',(-17.19327329699,-23.07732310703,
    1.386363641768E-02));
#2911 = CARTESIAN_POINT('',(-28.96183355431,-9.517103782905,
    -7.704545463591E-02));
#2912 = CARTESIAN_POINT('',(-28.96190034301,9.517107896405,
    -0.167954545351));
#2913 = CARTESIAN_POINT('',(-17.1932240704,23.077314901851,
    -0.258863636455));
#2914 = CARTESIAN_POINT('',(-1.384808395263,26.336682683122,
    -0.349772727223));
#2915 = CARTESIAN_POINT('',(11.539865609931,20.562919513658,
    -0.440681818202));
#2916 = CARTESIAN_POINT('',(18.000000071189,10.281576674407,
    -0.531590909089));
#2917 = CARTESIAN_POINT('',(18.000001395121,-1.7025E-13,-0.622500000002)
  );
#2918 = ADVANCED_FACE('',(#2919),#2945,.F.);
#2919 = FACE_BOUND('',#2920,.F.);
#2920 = EDGE_LOOP('',(#2921,#2922,#2923,#2940));
#2921 = ORIENTED_EDGE('',*,*,#1277,.F.);
#2922 = ORIENTED_EDGE('',*,*,#2889,.T.);
#2923 = ORIENTED_EDGE('',*,*,#2924,.T.);
#2924 = EDGE_CURVE('',#2873,#2925,#2927,.T.);
#2925 = VERTEX_POINT('',#2926);
#2926 = CARTESIAN_POINT('',(18.000001674145,8.6E-14,-1.622500000003));
#2927 = B_SPLINE_CURVE_WITH_KNOTS('',11,(#2928,#2929,#2930,#2931,#2932,
    #2933,#2934,#2935,#2936,#2937,#2938,#2939),.UNSPECIFIED.,.F.,.F.,(12
    ,12),(0.,6.362265131567),.PIECEWISE_BEZIER_KNOTS.);
#2928 = CARTESIAN_POINT('',(18.000001395121,3.85E-14,-0.622500000002));
#2929 = CARTESIAN_POINT('',(18.000002719047,-10.28157683379,
    -0.713409090917));
#2930 = CARTESIAN_POINT('',(11.539855884192,-20.56292149609,
    -0.804318181804));
#2931 = CARTESIAN_POINT('',(-1.384782030713,-26.33667740233,
    -0.89522727277));
#2932 = CARTESIAN_POINT('',(-17.19327356351,-23.07732346482,
    -0.986136363565));
#2933 = CARTESIAN_POINT('',(-28.96183400323,-9.517103930357,
    -1.077045454656));
#2934 = CARTESIAN_POINT('',(-28.961900792,9.517108043862,-1.167954545338
    ));
#2935 = CARTESIAN_POINT('',(-17.19322433687,23.077315259622,
    -1.258863636462));
#2936 = CARTESIAN_POINT('',(-1.384808416756,26.336683091361,
    -1.349772727222));
#2937 = CARTESIAN_POINT('',(11.539865788824,20.562919832413,
    -1.440681818204));
#2938 = CARTESIAN_POINT('',(18.00000035021,10.281576833785,
    -1.53159090909));
#2939 = CARTESIAN_POINT('',(18.000001674145,5.8942E-13,-1.622500000003)
  );
#2940 = ORIENTED_EDGE('',*,*,#2941,.F.);
#2941 = EDGE_CURVE('',#1278,#2925,#2942,.T.);
#2942 = B_SPLINE_CURVE_WITH_KNOTS('',1,(#2943,#2944),.UNSPECIFIED.,.F.,
  .F.,(2,2),(0.,0.825),.PIECEWISE_BEZIER_KNOTS.);
#2943 = CARTESIAN_POINT('',(17.285529137548,-2.417256652E-08,
    -2.034997265994));
#2944 = CARTESIAN_POINT('',(18.000001674145,5.8942E-13,-1.622500000003)
  );
#2945 = B_SPLINE_SURFACE_WITH_KNOTS('',1,11,(
    (#2946,#2947,#2948,#2949,#2950,#2951,#2952,#2953,#2954,#2955,#2956
      ,#2957)
    ,(#2958,#2959,#2960,#2961,#2962,#2963,#2964,#2965,#2966,#2967,#2968
      ,#2969
    )),.UNSPECIFIED.,.F.,.F.,.F.,(2,2),(12,12),(0.,0.825),(0.,
    6.362265131567),.PIECEWISE_BEZIER_KNOTS.);
#2946 = CARTESIAN_POINT('',(17.285529121603,-2.01436428E-08,
    -1.034997721661));
#2947 = CARTESIAN_POINT('',(17.285529185755,-9.873468950219,
    -1.125904650495));
#2948 = CARTESIAN_POINT('',(11.081811278911,-19.74671303923,
    -1.216823681375));
#2949 = CARTESIAN_POINT('',(-1.329830076212,-25.29134971109,
    -1.307703903032));
#2950 = CARTESIAN_POINT('',(-16.51080026779,-22.16117711605,
    -1.398671856654));
#2951 = CARTESIAN_POINT('',(-27.81228397077,-9.139561227426,
    -1.489492179172));
#2952 = CARTESIAN_POINT('',(-27.81228776427,9.139561533776,-1.5805028085
    ));
#2953 = CARTESIAN_POINT('',(-16.51079739771,22.161176689548,
    -1.671323130968));
#2954 = CARTESIAN_POINT('',(-1.32983151931,25.291350039563,
    -1.762291084656));
#2955 = CARTESIAN_POINT('',(11.081811895579,19.746712915771,
    -1.853171306264));
#2956 = CARTESIAN_POINT('',(17.285529075692,9.873468905896,
    -1.944090337167));
#2957 = CARTESIAN_POINT('',(17.285529137548,-2.417256652E-08,
    -2.034997265994));
#2958 = CARTESIAN_POINT('',(18.000001395121,3.85E-14,-0.622500000002));
#2959 = CARTESIAN_POINT('',(18.000002719047,-10.28157683379,
    -0.713409090917));
#2960 = CARTESIAN_POINT('',(11.539855884192,-20.56292149609,
    -0.804318181804));
#2961 = CARTESIAN_POINT('',(-1.384782030713,-26.33667740233,
    -0.89522727277));
#2962 = CARTESIAN_POINT('',(-17.19327356351,-23.07732346482,
    -0.986136363565));
#2963 = CARTESIAN_POINT('',(-28.96183400323,-9.517103930357,
    -1.077045454656));
#2964 = CARTESIAN_POINT('',(-28.961900792,9.517108043862,-1.167954545338
    ));
#2965 = CARTESIAN_POINT('',(-17.19322433687,23.077315259622,
    -1.258863636462));
#2966 = CARTESIAN_POINT('',(-1.384808416756,26.336683091361,
    -1.349772727222));
#2967 = CARTESIAN_POINT('',(11.539865788824,20.562919832413,
    -1.440681818204));
#2968 = CARTESIAN_POINT('',(18.00000035021,10.281576833785,
    -1.53159090909));
#2969 = CARTESIAN_POINT('',(18.000001674145,5.8942E-13,-1.622500000003)
  );
#2970 = ADVANCED_FACE('',(#2971),#2997,.F.);
#2971 = FACE_BOUND('',#2972,.F.);
#2972 = EDGE_LOOP('',(#2973,#2974,#2975,#2992));
#2973 = ORIENTED_EDGE('',*,*,#1354,.F.);
#2974 = ORIENTED_EDGE('',*,*,#2941,.T.);
#2975 = ORIENTED_EDGE('',*,*,#2976,.T.);
#2976 = EDGE_CURVE('',#2925,#2977,#2979,.T.);
#2977 = VERTEX_POINT('',#2978);
#2978 = CARTESIAN_POINT('',(18.000001953169,4.5E-14,-2.622500000004));
#2979 = B_SPLINE_CURVE_WITH_KNOTS('',11,(#2980,#2981,#2982,#2983,#2984,
    #2985,#2986,#2987,#2988,#2989,#2990,#2991),.UNSPECIFIED.,.F.,.F.,(12
    ,12),(0.,6.362265131567),.PIECEWISE_BEZIER_KNOTS.);
#2980 = CARTESIAN_POINT('',(18.000001674145,1.0474E-13,-1.622500000003)
  );
#2981 = CARTESIAN_POINT('',(18.000002998079,-10.28157699316,
    -1.713409090916));
#2982 = CARTESIAN_POINT('',(11.539856063048,-20.56292181487,
    -1.804318181813));
#2983 = CARTESIAN_POINT('',(-1.38478205212,-26.3366778105,
    -1.895227272755));
#2984 = CARTESIAN_POINT('',(-17.1932738301,-23.07732382272,
    -1.986136363582));
#2985 = CARTESIAN_POINT('',(-28.96183445217,-9.517104077676,
    -2.077045454659));
#2986 = CARTESIAN_POINT('',(-28.96190124087,9.517108191232,
    -2.167954545312));
#2987 = CARTESIAN_POINT('',(-17.19322460351,23.077315617417,
    -2.258863636501));
#2988 = CARTESIAN_POINT('',(-1.384808438127,26.336683499615,
    -2.349772727195));
#2989 = CARTESIAN_POINT('',(11.539865967666,20.562920151153,
    -2.440681818216));
#2990 = CARTESIAN_POINT('',(18.000000629244,10.281576993169,
    -2.531590909088));
#2991 = CARTESIAN_POINT('',(18.000001953169,2.8948E-13,-2.622500000004)
  );
#2992 = ORIENTED_EDGE('',*,*,#2993,.F.);
#2993 = EDGE_CURVE('',#1355,#2977,#2994,.T.);
#2994 = B_SPLINE_CURVE_WITH_KNOTS('',1,(#2995,#2996),.UNSPECIFIED.,.F.,
  .F.,(2,2),(0.,0.825),.PIECEWISE_BEZIER_KNOTS.);
#2995 = CARTESIAN_POINT('',(17.285529153495,-2.82013377E-08,
    -3.034996810326));
#2996 = CARTESIAN_POINT('',(18.000001953169,2.8948E-13,-2.622500000004)
  );
#2997 = B_SPLINE_SURFACE_WITH_KNOTS('',1,11,(
    (#2998,#2999,#3000,#3001,#3002,#3003,#3004,#3005,#3006,#3007,#3008
      ,#3009)
    ,(#3010,#3011,#3012,#3013,#3014,#3015,#3016,#3017,#3018,#3019,#3020
      ,#3021
    )),.UNSPECIFIED.,.F.,.F.,.F.,(2,2),(12,12),(0.,0.825),(0.,
    6.362265131567),.PIECEWISE_BEZIER_KNOTS.);
#2998 = CARTESIAN_POINT('',(17.285529137548,-2.417307909E-08,
    -2.034997265994));
#2999 = CARTESIAN_POINT('',(17.285529199405,-9.873468963348,
    -2.125904194819));
#3000 = CARTESIAN_POINT('',(11.081811284505,-19.74671306006,
    -2.216823225724));
#3001 = CARTESIAN_POINT('',(-1.329830083271,-25.29134973402,
    -2.30770344733));
#3002 = CARTESIAN_POINT('',(-16.51080028826,-22.16117713279,
    -2.398671401019));
#3003 = CARTESIAN_POINT('',(-27.81228399852,-9.139561229229,
    -2.489491723491));
#3004 = CARTESIAN_POINT('',(-27.81228778777,9.139561548605,
    -2.580502352809));
#3005 = CARTESIAN_POINT('',(-16.51079740784,22.161176713854,
    -2.671322675338));
#3006 = CARTESIAN_POINT('',(-1.329831514581,25.291350063222,
    -2.762290628953));
#3007 = CARTESIAN_POINT('',(11.081811910377,19.746712931392,
    -2.853170850612));
#3008 = CARTESIAN_POINT('',(17.285529093944,9.873468910978,
    -2.944089881493));
#3009 = CARTESIAN_POINT('',(17.285529153495,-2.82013377E-08,
    -3.034996810326));
#3010 = CARTESIAN_POINT('',(18.000001674145,1.0474E-13,-1.622500000003)
  );
#3011 = CARTESIAN_POINT('',(18.000002998079,-10.28157699316,
    -1.713409090916));
#3012 = CARTESIAN_POINT('',(11.539856063048,-20.56292181487,
    -1.804318181813));
#3013 = CARTESIAN_POINT('',(-1.38478205212,-26.3366778105,
    -1.895227272755));
#3014 = CARTESIAN_POINT('',(-17.1932738301,-23.07732382272,
    -1.986136363582));
#3015 = CARTESIAN_POINT('',(-28.96183445217,-9.517104077676,
    -2.077045454659));
#3016 = CARTESIAN_POINT('',(-28.96190124087,9.517108191232,
    -2.167954545312));
#3017 = CARTESIAN_POINT('',(-17.19322460351,23.077315617417,
    -2.258863636501));
#3018 = CARTESIAN_POINT('',(-1.384808438127,26.336683499615,
    -2.349772727195));
#3019 = CARTESIAN_POINT('',(11.539865967666,20.562920151153,
    -2.440681818216));
#3020 = CARTESIAN_POINT('',(18.000000629244,10.281576993169,
    -2.531590909088));
#3021 = CARTESIAN_POINT('',(18.000001953169,2.8948E-13,-2.622500000004)
  );
#3022 = ADVANCED_FACE('',(#3023),#3043,.F.);
#3023 = FACE_BOUND('',#3024,.F.);
#3024 = EDGE_LOOP('',(#3025,#3026,#3027,#3042));
#3025 = ORIENTED_EDGE('',*,*,#1431,.F.);
#3026 = ORIENTED_EDGE('',*,*,#2993,.T.);
#3027 = ORIENTED_EDGE('',*,*,#3028,.T.);
#3028 = EDGE_CURVE('',#2977,#1594,#3029,.T.);
#3029 = B_SPLINE_CURVE_WITH_KNOTS('',11,(#3030,#3031,#3032,#3033,#3034,
    #3035,#3036,#3037,#3038,#3039,#3040,#3041),.UNSPECIFIED.,.F.,.F.,(12
    ,12),(0.,6.362265131567),.PIECEWISE_BEZIER_KNOTS.);
#3030 = CARTESIAN_POINT('',(18.000001953169,3.918E-14,-2.622500000004));
#3031 = CARTESIAN_POINT('',(18.000003277104,-10.28157715254,
    -2.713409090918));
#3032 = CARTESIAN_POINT('',(11.539856241926,-20.56292213363,
    -2.80431818181));
#3033 = CARTESIAN_POINT('',(-1.384782073574,-26.33667821873,
    -2.895227272765));
#3034 = CARTESIAN_POINT('',(-17.19327409664,-23.0773241805,
    -2.986136363567));
#3035 = CARTESIAN_POINT('',(-28.96183490109,-9.517104225138,
    -3.077045454681));
#3036 = CARTESIAN_POINT('',(-28.96190168986,9.517108338702,
    -3.167954545294));
#3037 = CARTESIAN_POINT('',(-17.19322487,23.077315975177,-3.258863636515
    ));
#3038 = CARTESIAN_POINT('',(-1.38480845961,26.336683907862,
    -3.34977272719));
#3039 = CARTESIAN_POINT('',(11.539866146555,20.562920469905,
    -3.44068181822));
#3040 = CARTESIAN_POINT('',(18.000000908267,10.281577152548,
    -3.531590909089));
#3041 = CARTESIAN_POINT('',(18.000002232193,-5.319E-14,-3.622500000006)
  );
#3042 = ORIENTED_EDGE('',*,*,#1593,.F.);
#3043 = B_SPLINE_SURFACE_WITH_KNOTS('',1,11,(
    (#3044,#3045,#3046,#3047,#3048,#3049,#3050,#3051,#3052,#3053,#3054
      ,#3055)
    ,(#3056,#3057,#3058,#3059,#3060,#3061,#3062,#3063,#3064,#3065,#3066
      ,#3067
    )),.UNSPECIFIED.,.F.,.F.,.F.,(2,2),(12,12),(0.,0.825),(0.,
    6.362265131567),.PIECEWISE_BEZIER_KNOTS.);
#3044 = CARTESIAN_POINT('',(17.285529153495,-2.820159511E-08,
    -3.034996810326));
#3045 = CARTESIAN_POINT('',(17.285529213051,-9.873468976486,
    -3.125903739152));
#3046 = CARTESIAN_POINT('',(11.081811290123,-19.74671308086,
    -3.216822770055));
#3047 = CARTESIAN_POINT('',(-1.329830090383,-25.29134975704,
    -3.307702991664));
#3048 = CARTESIAN_POINT('',(-16.51080030868,-22.16117714938,
    -3.398670945349));
#3049 = CARTESIAN_POINT('',(-27.81228402627,-9.139561231198,
    -3.489491267824));
#3050 = CARTESIAN_POINT('',(-27.81228781133,9.13956156355,
    -3.580501897142));
#3051 = CARTESIAN_POINT('',(-16.51079741788,22.161176738116,
    -3.671322219668));
#3052 = CARTESIAN_POINT('',(-1.329831509928,25.29135008688,
    -3.762290173288));
#3053 = CARTESIAN_POINT('',(11.081811925207,19.746712947021,
    -3.853170394943));
#3054 = CARTESIAN_POINT('',(17.285529112191,9.873468916058,
    -3.944089425825));
#3055 = CARTESIAN_POINT('',(17.285529169441,-3.22302161E-08,
    -4.034996354658));
#3056 = CARTESIAN_POINT('',(18.000001953169,3.918E-14,-2.622500000004));
#3057 = CARTESIAN_POINT('',(18.000003277104,-10.28157715254,
    -2.713409090918));
#3058 = CARTESIAN_POINT('',(11.539856241926,-20.56292213363,
    -2.80431818181));
#3059 = CARTESIAN_POINT('',(-1.384782073574,-26.33667821873,
    -2.895227272765));
#3060 = CARTESIAN_POINT('',(-17.19327409664,-23.0773241805,
    -2.986136363567));
#3061 = CARTESIAN_POINT('',(-28.96183490109,-9.517104225138,
    -3.077045454681));
#3062 = CARTESIAN_POINT('',(-28.96190168986,9.517108338702,
    -3.167954545294));
#3063 = CARTESIAN_POINT('',(-17.19322487,23.077315975177,-3.258863636515
    ));
#3064 = CARTESIAN_POINT('',(-1.38480845961,26.336683907862,
    -3.34977272719));
#3065 = CARTESIAN_POINT('',(11.539866146555,20.562920469905,
    -3.44068181822));
#3066 = CARTESIAN_POINT('',(18.000000908267,10.281577152548,
    -3.531590909089));
#3067 = CARTESIAN_POINT('',(18.000002232193,-5.319E-14,-3.622500000006)
  );
#3068 = ADVANCED_FACE('',(#3069),#3195,.F.);
#3069 = FACE_BOUND('',#3070,.F.);
#3070 = EDGE_LOOP('',(#3071,#3072,#3084,#3194));
#3071 = ORIENTED_EDGE('',*,*,#3028,.F.);
#3072 = ORIENTED_EDGE('',*,*,#3073,.T.);
#3073 = EDGE_CURVE('',#2977,#3074,#3076,.T.);
#3074 = VERTEX_POINT('',#3075);
#3075 = CARTESIAN_POINT('',(18.029555119176,8.334336505286E-10,
    -2.529998489538));
#3076 = ( BOUNDED_CURVE() B_SPLINE_CURVE(6,(#3077,#3078,#3079,#3080,
#3081,#3082,#3083),.UNSPECIFIED.,.F.,.F.) B_SPLINE_CURVE_WITH_KNOTS((7,7
),(0.,2.094395102393),.PIECEWISE_BEZIER_KNOTS.) CURVE() 
GEOMETRIC_REPRESENTATION_ITEM() RATIONAL_B_SPLINE_CURVE((1.056590953773,
    1.017435169568,0.996326512422,0.989390034249,0.996326512422,
1.017435169568,1.056590953773)) REPRESENTATION_ITEM('') );
#3077 = CARTESIAN_POINT('',(18.000001953169,2.973E-13,-2.622500000004));
#3078 = CARTESIAN_POINT('',(18.022657660176,8.945725E-10,-2.609419856323
    ));
#3079 = CARTESIAN_POINT('',(18.038623259322,1.52477003E-09,
    -2.587281189467));
#3080 = CARTESIAN_POINT('',(18.044393976791,1.75254706E-09,
    -2.560000198187));
#3081 = CARTESIAN_POINT('',(18.038623502908,1.5247629E-09,
    -2.532719155382));
#3082 = CARTESIAN_POINT('',(18.022658101434,8.9457249E-10,
    -2.510580345974));
#3083 = CARTESIAN_POINT('',(18.000002511217,3.0739E-13,-2.497500000006)
  );
#3084 = ORIENTED_EDGE('',*,*,#3085,.T.);
#3085 = EDGE_CURVE('',#3074,#1703,#3086,.T.);
#3086 = B_SPLINE_CURVE_WITH_KNOTS('',8,(#3087,#3088,#3089,#3090,#3091,
    #3092,#3093,#3094,#3095,#3096,#3097,#3098,#3099,#3100,#3101,#3102,
    #3103,#3104,#3105,#3106,#3107,#3108,#3109,#3110,#3111,#3112,#3113,
    #3114,#3115,#3116,#3117,#3118,#3119,#3120,#3121,#3122,#3123,#3124,
    #3125,#3126,#3127,#3128,#3129,#3130,#3131,#3132,#3133,#3134,#3135,
    #3136,#3137,#3138,#3139,#3140,#3141,#3142,#3143,#3144,#3145,#3146,
    #3147,#3148,#3149,#3150,#3151,#3152,#3153,#3154,#3155,#3156,#3157,
    #3158,#3159,#3160,#3161,#3162,#3163,#3164,#3165,#3166,#3167,#3168,
    #3169,#3170,#3171,#3172,#3173,#3174,#3175,#3176,#3177,#3178,#3179,
    #3180,#3181,#3182,#3183,#3184,#3185,#3186,#3187,#3188,#3189,#3190,
    #3191,#3192,#3193),.UNSPECIFIED.,.F.,.F.,(9,7,7,7,7,7,7,7,7,7,7,7,7,
    7,7,9),(0.,2.520209252293E-02,3.280272289836E-02,0.109206513332,
    0.192009445101,0.288808694218,0.37361127544,0.45441456084,
    0.500018170532,0.550822065649,0.561222940823,0.60682665103,
    0.729208472717,0.790012749692,0.907599288088,1.),.UNSPECIFIED.);
#3087 = CARTESIAN_POINT('',(18.029555119175,4.998987890303E-10,
    -2.529998489541));
#3088 = CARTESIAN_POINT('',(18.029555179984,-0.356840816207,
    -2.533148480485));
#3089 = CARTESIAN_POINT('',(18.021483623749,-0.713682033185,
    -2.536298474762));
#3090 = CARTESIAN_POINT('',(18.005340472646,-1.070310066103,
    -2.539448471645));
#3091 = CARTESIAN_POINT('',(17.981132477303,-1.426511864806,
    -2.542598470479));
#3092 = CARTESIAN_POINT('',(17.948873116801,-1.782074913309,
    -2.545748470679));
#3093 = CARTESIAN_POINT('',(17.908582598676,-2.136787229802,
    -2.548898471731));
#3094 = CARTESIAN_POINT('',(17.860287858914,-2.490437366646,
    -2.552048473193));
#3095 = CARTESIAN_POINT('',(17.787053666425,-2.949086842631,
    -2.556148474643));
#3096 = CARTESIAN_POINT('',(17.769359806152,-3.055243518221,
    -2.5570984746));
#3097 = CARTESIAN_POINT('',(17.750941903034,-3.161278666005,
    -2.558048474552));
#3098 = CARTESIAN_POINT('',(17.73180093385,-3.267186524961,
    -2.558998474489));
#3099 = CARTESIAN_POINT('',(17.711937930264,-3.372961344193,
    -2.559948474402));
#3100 = CARTESIAN_POINT('',(17.691353978821,-3.478597382926,
    -2.560898474284));
#3101 = CARTESIAN_POINT('',(17.670050220951,-3.58408891051,
    -2.561848474127));
#3102 = CARTESIAN_POINT('',(17.426652537292,-4.748352162976,
    -2.57234815825));
#3103 = CARTESIAN_POINT('',(17.132641357727,-5.792193301628,
    -2.581898715084));
#3104 = CARTESIAN_POINT('',(16.767217795168,-6.81499103134,
    -2.591448870004));
#3105 = CARTESIAN_POINT('',(16.332185373258,-7.811054224699,
    -2.600998525639));
#3106 = CARTESIAN_POINT('',(15.829854938294,-8.774931413231,
    -2.610548173424));
#3107 = CARTESIAN_POINT('',(15.263019669819,-9.701401807608,
    -2.620098305944));
#3108 = CARTESIAN_POINT('',(14.634977821925,-10.58548914271,
    -2.629648829871));
#3109 = CARTESIAN_POINT('',(13.206825668719,-12.3296107284,
    -2.649547955861));
#3110 = CARTESIAN_POINT('',(12.396536378528,-13.18163968942,
    -2.659898744968));
#3111 = CARTESIAN_POINT('',(11.523637438068,-13.972539517,
    -2.670248957417));
#3112 = CARTESIAN_POINT('',(10.593564780351,-14.69698945209,
    -2.680598448178));
#3113 = CARTESIAN_POINT('',(9.612209873315,-15.35029290204,
    -2.690947943826));
#3114 = CARTESIAN_POINT('',(8.585891146678,-15.92834562089,
    -2.701298169986));
#3115 = CARTESIAN_POINT('',(7.52137513034,-16.42767285804,
    -2.711648979014));
#3116 = CARTESIAN_POINT('',(5.14535767062,-17.33403057967,
    -2.734097384307));
#3117 = CARTESIAN_POINT('',(3.822015273497,-17.71138533446,
    -2.746199113284));
#3118 = CARTESIAN_POINT('',(2.46763614425,-17.97303316282,
    -2.758299581224));
#3119 = CARTESIAN_POINT('',(1.094068189664,-18.11615835245,
    -2.770398475994));
#3120 = CARTESIAN_POINT('',(-0.286741255063,-18.13937518112,
    -2.782497371112));
#3121 = CARTESIAN_POINT('',(-1.662764922498,-18.04262148691,
    -2.794597839979));
#3122 = CARTESIAN_POINT('',(-3.021902158237,-17.82726668327,
    -2.806699570177));
#3123 = CARTESIAN_POINT('',(-5.51720273505,-17.2066034231,-2.82939791429
    ));
#3124 = CARTESIAN_POINT('',(-6.660540372219,-16.82804195107,
    -2.839998824799));
#3125 = CARTESIAN_POINT('',(-7.773849310261,-16.36272929583,
    -2.850599079287));
#3126 = CARTESIAN_POINT('',(-8.84947060582,-15.81351960522,
    -2.861198511673));
#3127 = CARTESIAN_POINT('',(-9.880155417799,-15.18401084277,
    -2.871797938598));
#3128 = CARTESIAN_POINT('',(-10.85904577084,-14.47849942695,
    -2.88239817784));
#3129 = CARTESIAN_POINT('',(-11.77970315319,-13.70202034886,
    -2.892999066401));
#3130 = CARTESIAN_POINT('',(-13.45227515139,-12.05861278449,
    -2.913698018812));
#3131 = CARTESIAN_POINT('',(-14.21030822072,-11.19747262731,
    -2.923798713758));
#3132 = CARTESIAN_POINT('',(-14.9051105354,-10.282091403,-2.933898892225
    ));
#3133 = CARTESIAN_POINT('',(-15.53220030539,-9.317932324307,
    -2.943998430376));
#3134 = CARTESIAN_POINT('',(-16.08769468405,-8.310822453443,
    -2.954097976735));
#3135 = CARTESIAN_POINT('',(-16.56828014771,-7.266930397587,
    -2.964198177876));
#3136 = CARTESIAN_POINT('',(-16.97124614293,-6.192781956937,
    -2.974298904508));
#3137 = CARTESIAN_POINT('',(-17.47706600226,-4.475926711672,
    -2.990098478987));
#3138 = CARTESIAN_POINT('',(-17.63419958561,-3.849062892347,
    -2.995798482353));
#3139 = CARTESIAN_POINT('',(-17.76562385,-3.21594387657,-3.001498486005)
  );
#3140 = CARTESIAN_POINT('',(-17.87105148259,-2.57780159967,
    -3.007198488493));
#3141 = CARTESIAN_POINT('',(-17.95026675899,-1.935878323116,
    -3.012898488943));
#3142 = CARTESIAN_POINT('',(-18.00312554326,-1.291426634515,
    -3.018598487059));
#3143 = CARTESIAN_POINT('',(-18.02955528793,-0.645709447613,
    -3.024298483125));
#3144 = CARTESIAN_POINT('',(-18.0295550369,0.719341189522,
    -3.036348427642));
#3145 = CARTESIAN_POINT('',(-17.99675478238,1.438695661352,
    -3.042698493171));
#3146 = CARTESIAN_POINT('',(-17.93115217393,2.156299093494,
    -3.049048510929));
#3147 = CARTESIAN_POINT('',(-17.83286124282,2.870405486658,
    -3.055398467915));
#3148 = CARTESIAN_POINT('',(-17.70210532892,3.579286249702,
    -3.061748426776));
#3149 = CARTESIAN_POINT('',(-17.53921479186,4.281230018031,
    -3.068098449996));
#3150 = CARTESIAN_POINT('',(-17.34462925256,4.974543202657,
    -3.074448523284));
#3151 = CARTESIAN_POINT('',(-17.07269262601,5.797380738582,
    -3.082098478612));
#3152 = CARTESIAN_POINT('',(-17.02517557681,5.936778825129,
    -3.083398478951));
#3153 = CARTESIAN_POINT('',(-16.97635791865,6.075731307354,
    -3.084698479176));
#3154 = CARTESIAN_POINT('',(-16.92624453634,6.214224030512,
    -3.08599847928));
#3155 = CARTESIAN_POINT('',(-16.87484049834,6.352242907316,
    -3.087298479258));
#3156 = CARTESIAN_POINT('',(-16.82215105678,6.489773917935,
    -3.088598479102));
#3157 = CARTESIAN_POINT('',(-16.76818164745,6.626803109996,
    -3.089898478809));
#3158 = CARTESIAN_POINT('',(-16.47071618113,7.361874172011,
    -3.096898487117));
#3159 = CARTESIAN_POINT('',(-16.20399161445,7.950524354488,
    -3.102598492971));
#3160 = CARTESIAN_POINT('',(-15.91324281009,8.528087321783,
    -3.108298495883));
#3161 = CARTESIAN_POINT('',(-15.59901083287,9.093419652774,
    -3.113998495996));
#3162 = CARTESIAN_POINT('',(-15.26189919212,9.645414329446,
    -3.119698493653));
#3163 = CARTESIAN_POINT('',(-14.90257384167,10.183000736897,
    -3.125398489392));
#3164 = CARTESIAN_POINT('',(-14.52176317987,10.705144663333,
    -3.131098483953));
#3165 = CARTESIAN_POINT('',(-13.04278207263,12.567951779875,
    -3.152094877615));
#3166 = CARTESIAN_POINT('',(-11.81557063416,13.807550570318,
    -3.167400778102));
#3167 = CARTESIAN_POINT('',(-10.45450826425,14.90897422471,
    -3.182701528802));
#3168 = CARTESIAN_POINT('',(-8.978131004865,15.855872835513,
    -3.1979984152));
#3169 = CARTESIAN_POINT('',(-7.406633393413,16.634783635679,
    -3.213295315334));
#3170 = CARTESIAN_POINT('',(-5.761948959053,17.2353149734,-3.22859610139
    ));
#3171 = CARTESIAN_POINT('',(-4.067633783506,17.649982552357,
    -3.243902044265));
#3172 = CARTESIAN_POINT('',(-1.495988532984,17.987993723367,
    -3.266798370487));
#3173 = CARTESIAN_POINT('',(-0.636236864409,18.053609500812,
    -3.274398543809));
#3174 = CARTESIAN_POINT('',(0.226657247793,18.072244390736,
    -3.281998590538));
#3175 = CARTESIAN_POINT('',(1.089694852159,18.043742814914,
    -3.28959847961));
#3176 = CARTESIAN_POINT('',(1.949890046161,17.968175132899,
    -3.297198368566));
#3177 = CARTESIAN_POINT('',(2.804270161257,17.845830837175,
    -3.304798414961));
#3178 = CARTESIAN_POINT('',(3.649876765449,17.677225284793,
    -3.312398587775));
#3179 = CARTESIAN_POINT('',(6.096389630932,17.049071785202,
    -3.334695551705));
#3180 = CARTESIAN_POINT('',(7.666170856867,16.464613926793,
    -3.349400413146));
#3181 = CARTESIAN_POINT('',(9.1707537173,15.71515090494,-3.364101102795)
  );
#3182 = CARTESIAN_POINT('',(10.590131701907,14.809604120409,
    -3.378798533042));
#3183 = CARTESIAN_POINT('',(11.905957997254,13.759247041447,
    -3.39349595216));
#3184 = CARTESIAN_POINT('',(13.101632534316,12.577795848892,
    -3.408196612024));
#3185 = CARTESIAN_POINT('',(14.162244653776,11.281298178858,
    -3.42290143661));
#3186 = CARTESIAN_POINT('',(15.793058956471,8.795209542216,
    -3.449147578986));
#3187 = CARTESIAN_POINT('',(16.420087164367,7.641521800067,
    -3.460698927653));
#3188 = CARTESIAN_POINT('',(16.950501536905,6.437172672633,
    -3.472249283692));
#3189 = CARTESIAN_POINT('',(17.379638980889,5.191664477113,
    -3.483798406352));
#3190 = CARTESIAN_POINT('',(17.703975804826,3.91484998476,
    -3.495347549315));
#3191 = CARTESIAN_POINT('',(17.921052525864,2.616899988876,
    -3.506897956476));
#3192 = CARTESIAN_POINT('',(18.029555508926,1.308317704624,
    -3.518449357986));
#3193 = CARTESIAN_POINT('',(18.029555438059,6.666525109722E-10,
    -3.529998466528));
#3194 = ORIENTED_EDGE('',*,*,#1702,.F.);
#3195 = ( BOUNDED_SURFACE() B_SPLINE_SURFACE(6,9,(
    (#3196,#3197,#3198,#3199,#3200,#3201,#3202,#3203,#3204,#3205,#3206
      ,#3207,#3208,#3209,#3210,#3211,#3212)
    ,(#3213,#3214,#3215,#3216,#3217,#3218,#3219,#3220,#3221,#3222,#3223
      ,#3224,#3225,#3226,#3227,#3228,#3229)
    ,(#3230,#3231,#3232,#3233,#3234,#3235,#3236,#3237,#3238,#3239,#3240
      ,#3241,#3242,#3243,#3244,#3245,#3246)
    ,(#3247,#3248,#3249,#3250,#3251,#3252,#3253,#3254,#3255,#3256,#3257
      ,#3258,#3259,#3260,#3261,#3262,#3263)
    ,(#3264,#3265,#3266,#3267,#3268,#3269,#3270,#3271,#3272,#3273,#3274
      ,#3275,#3276,#3277,#3278,#3279,#3280)
    ,(#3281,#3282,#3283,#3284,#3285,#3286,#3287,#3288,#3289,#3290,#3291
      ,#3292,#3293,#3294,#3295,#3296,#3297)
    ,(#3298,#3299,#3300,#3301,#3302,#3303,#3304,#3305,#3306,#3307,#3308
      ,#3309,#3310,#3311,#3312,#3313,#3314
)),.UNSPECIFIED.,.F.,.F.,.F.) B_SPLINE_SURFACE_WITH_KNOTS((7,7),(10,7,10
    ),(0.,2.094395102393),(0.,3.181132565784,6.362265131567),
.UNSPECIFIED.) GEOMETRIC_REPRESENTATION_ITEM() RATIONAL_B_SPLINE_SURFACE
((
    (1.056590953773,1.056590953773,1.056590953773,1.056590953773
      ,1.056590953773,1.056590953773,1.056590953773,1.056590953773
      ,1.056590953773,1.056590953773,1.056590953773,1.056590953773
      ,1.056590953773,1.056590953773,1.056590953773,1.056590953773
      ,1.056590953773)
    ,(1.017435169568,1.017435169568,1.017435169568,1.017435169568
      ,1.017435169568,1.017435169568,1.017435169568,1.017435169568
      ,1.017435169568,1.017435169568,1.017435169568,1.017435169568
      ,1.017435169568,1.017435169568,1.017435169568,1.017435169568
      ,1.017435169568)
    ,(0.996326512422,0.996326512422,0.996326512422,0.996326512422
      ,0.996326512422,0.996326512422,0.996326512422,0.996326512422
      ,0.996326512422,0.996326512422,0.996326512422,0.996326512422
      ,0.996326512422,0.996326512422,0.996326512422,0.996326512422
      ,0.996326512422)
    ,(0.989390034249,0.989390034249,0.989390034249,0.989390034249
      ,0.989390034249,0.989390034249,0.989390034249,0.989390034249
      ,0.989390034249,0.989390034249,0.989390034249,0.989390034249
      ,0.989390034249,0.989390034249,0.989390034249,0.989390034249
      ,0.989390034249)
    ,(0.996326512422,0.996326512422,0.996326512422,0.996326512422
      ,0.996326512422,0.996326512422,0.996326512422,0.996326512422
      ,0.996326512422,0.996326512422,0.996326512422,0.996326512422
      ,0.996326512422,0.996326512422,0.996326512422,0.996326512422
      ,0.996326512422)
    ,(1.017435169568,1.017435169568,1.017435169568,1.017435169568
      ,1.017435169568,1.017435169568,1.017435169568,1.017435169568
      ,1.017435169568,1.017435169568,1.017435169568,1.017435169568
      ,1.017435169568,1.017435169568,1.017435169568,1.017435169568
      ,1.017435169568)
    ,(1.056590953773,1.056590953773,1.056590953773,1.056590953773
      ,1.056590953773,1.056590953773,1.056590953773,1.056590953773
      ,1.056590953773,1.056590953773,1.056590953773,1.056590953773
      ,1.056590953773,1.056590953773,1.056590953773,1.056590953773
,1.056590953773))) REPRESENTATION_ITEM('') SURFACE() );
#3196 = CARTESIAN_POINT('',(18.000001953169,3.113E-14,-2.622500000004));
#3197 = CARTESIAN_POINT('',(18.000002762241,-6.283186037666,
    -2.678055555563));
#3198 = CARTESIAN_POINT('',(15.532585795262,-12.56628339873,
    -2.733611111113));
#3199 = CARTESIAN_POINT('',(10.59781615164,-17.74224986123,
    -2.789166666672));
#3200 = CARTESIAN_POINT('',(3.775516729626,-20.70387116611,
    -2.84472222223));
#3201 = CARTESIAN_POINT('',(-3.775532817343,-20.7045067557,
    -2.90027777778));
#3202 = CARTESIAN_POINT('',(-10.59778680767,-17.74191099669,
    -2.955833333339));
#3203 = CARTESIAN_POINT('',(-15.53260110035,-12.56636559612,
    -3.011388888894));
#3204 = CARTESIAN_POINT('',(-20.46740257397,-2.28262617E-09,
    -3.122500000005));
#3205 = CARTESIAN_POINT('',(-15.5326011439,12.56636560866,
    -3.233611111116));
#3206 = CARTESIAN_POINT('',(-10.59778646534,17.741910439469,
    -3.289166666673));
#3207 = CARTESIAN_POINT('',(-3.775533999552,20.704508528062,
    -3.344722222221));
#3208 = CARTESIAN_POINT('',(3.775519205485,20.703868566464,
    -3.400277777795));
#3209 = CARTESIAN_POINT('',(10.597812881518,17.74225181783,
    -3.455833333324));
#3210 = CARTESIAN_POINT('',(15.53258853713,12.566282763284,
    -3.511388888903));
#3211 = CARTESIAN_POINT('',(18.000001423127,6.283186037668,
    -3.566944444446));
#3212 = CARTESIAN_POINT('',(18.000002232193,-3.725E-14,-3.622500000006)
  );
#3213 = CARTESIAN_POINT('',(18.022657660177,8.9429317E-10,
    -2.609419856323));
#3214 = CARTESIAN_POINT('',(18.022658493749,-6.291094414886,
    -2.664975453779));
#3215 = CARTESIAN_POINT('',(15.552135836358,-12.58210006532,
    -2.720530904654));
#3216 = CARTESIAN_POINT('',(10.611155245929,-17.76458058203,
    -2.776086610443));
#3217 = CARTESIAN_POINT('',(3.780268454037,-20.72993098308,
    -2.831642029695));
#3218 = CARTESIAN_POINT('',(-3.780284511329,-20.73056590477,
    -2.887197662891));
#3219 = CARTESIAN_POINT('',(-10.6111258815,-17.76424198981,
    -2.942753195428));
#3220 = CARTESIAN_POINT('',(-15.55215121276,-12.58218227084,
    -2.998308751238));
#3221 = CARTESIAN_POINT('',(-20.49316388261,-3.44006654E-09,
    -3.109419863548));
#3222 = CARTESIAN_POINT('',(-15.55215125894,12.582182282097,
    -3.220530975859));
#3223 = CARTESIAN_POINT('',(-10.61112553083,17.764241414806,
    -3.276086531671));
#3224 = CARTESIAN_POINT('',(-3.780285731085,20.730567729709,
    -3.331642064196));
#3225 = CARTESIAN_POINT('',(3.780271001714,20.72992830612,
    -3.387197697417));
#3226 = CARTESIAN_POINT('',(10.61115187615,17.764582598259,
    -3.44275311664));
#3227 = CARTESIAN_POINT('',(15.552138658863,12.582099412527,
    -3.498308822449));
#3228 = CARTESIAN_POINT('',(18.022657113931,6.291094416804,
    -3.553864273316));
#3229 = CARTESIAN_POINT('',(18.022657947543,1.02197203E-09,
    -3.609419870773));
#3230 = CARTESIAN_POINT('',(18.038623259322,1.52448675E-09,
    -2.587281189467));
#3231 = CARTESIAN_POINT('',(18.038624134056,-6.296667492483,
    -2.642836816448));
#3232 = CARTESIAN_POINT('',(15.565912819022,-12.59324616798,
    -2.698392193558));
#3233 = CARTESIAN_POINT('',(10.620555428466,-17.78031713681,
    -2.753948005215));
#3234 = CARTESIAN_POINT('',(3.783616984209,-20.74829552004,
    -2.809503328412));
#3235 = CARTESIAN_POINT('',(-3.783633039162,-20.74892990649,
    -2.865059016325));
#3236 = CARTESIAN_POINT('',(-10.62052600638,-17.77997877362,
    -2.920614532639));
#3237 = CARTESIAN_POINT('',(-15.56592828551,-12.59332836966,
    -2.976170088628));
#3238 = CARTESIAN_POINT('',(-20.51131802069,-4.32317597E-09,
    -3.087281201784));
#3239 = CARTESIAN_POINT('',(-15.56592833484,12.593328380392,
    -3.19839231494));
#3240 = CARTESIAN_POINT('',(-10.62052563972,17.77997816962,
    -3.253947870931));
#3241 = CARTESIAN_POINT('',(-3.783634320296,20.748931820832,
    -3.309503387233));
#3242 = CARTESIAN_POINT('',(3.783619655618,20.748292711813,
    -3.365059075171));
#3243 = CARTESIAN_POINT('',(10.62055189188,17.780319252846,
    -3.420614398339));
#3244 = CARTESIAN_POINT('',(15.565915779329,12.593245484204,
    -3.476170210017));
#3245 = CARTESIAN_POINT('',(18.038622686004,6.296667495751,
    -3.531725587118));
#3246 = CARTESIAN_POINT('',(18.038623560808,1.74218381E-09,-3.5872812141
    ));
#3247 = CARTESIAN_POINT('',(18.044393976791,1.75226843E-09,
    -2.560000198187));
#3248 = CARTESIAN_POINT('',(18.044394902055,-6.298681866652,
    -2.61555583584));
#3249 = CARTESIAN_POINT('',(15.570892412583,-12.59727491134,
    -2.671111186287));
#3250 = CARTESIAN_POINT('',(10.623953171653,-17.78600502984,
    -2.726667036209));
#3251 = CARTESIAN_POINT('',(3.784827247039,-20.75493339067,
    -2.782222324688));
#3252 = CARTESIAN_POINT('',(-3.78484332965,-20.75556748733,
    -2.837778032378));
#3253 = CARTESIAN_POINT('',(-10.62392366422,-17.78566680482,
    -2.893333542829));
#3254 = CARTESIAN_POINT('',(-15.57090797109,-12.59735709735,
    -2.948889098882));
#3255 = CARTESIAN_POINT('',(-20.51787978592,-4.7431112E-09,
    -3.060000212344));
#3256 = CARTESIAN_POINT('',(-15.57090802348,12.59735710844,
    -3.171111325805));
#3257 = CARTESIAN_POINT('',(-10.62392327669,17.78566616578,
    -3.226666881861));
#3258 = CARTESIAN_POINT('',(-3.784844685063,20.755569512085,
    -3.282222392299));
#3259 = CARTESIAN_POINT('',(3.784830072272,20.754930420438,
    -3.337778100015));
#3260 = CARTESIAN_POINT('',(10.623949430672,17.786007268166,
    -3.393333388463));
#3261 = CARTESIAN_POINT('',(15.570895543523,12.597274188353,
    -3.448889238407));
#3262 = CARTESIAN_POINT('',(18.04439337033,6.298681870408,
    -3.504444588846));
#3263 = CARTESIAN_POINT('',(18.044394295676,2.00249502E-09,-3.5600002265
    ));
#3264 = CARTESIAN_POINT('',(18.038623502908,1.52448675E-09,
    -2.532719155382));
#3265 = CARTESIAN_POINT('',(18.038624478544,-6.296667583584,
    -2.588274782363));
#3266 = CARTESIAN_POINT('',(15.565912873258,-12.59324638981,
    -2.643830159472));
#3267 = CARTESIAN_POINT('',(10.62055578604,-17.78031727205,
    -2.69938597113));
#3268 = CARTESIAN_POINT('',(3.783616884562,-20.74829598235,
    -2.754941294327));
#3269 = CARTESIAN_POINT('',(-3.783633020182,-20.74893009616,
    -2.810496982239));
#3270 = CARTESIAN_POINT('',(-10.62052618139,-17.77997906561,
    -2.866052498554));
#3271 = CARTESIAN_POINT('',(-15.56592850801,-12.59332855108,
    -2.921608054543));
#3272 = CARTESIAN_POINT('',(-20.51131831745,-4.60813705E-09,
    -3.032719167699));
#3273 = CARTESIAN_POINT('',(-15.56592856277,12.593328563376,
    -3.143830280855));
#3274 = CARTESIAN_POINT('',(-10.62052577203,17.779978392117,
    -3.199385836846));
#3275 = CARTESIAN_POINT('',(-3.783634448752,20.748932231542,
    -3.254941353147));
#3276 = CARTESIAN_POINT('',(3.783619864742,20.748292849906,
    -3.310497041087));
#3277 = CARTESIAN_POINT('',(10.620551841627,17.780319632094,
    -3.366052364252));
#3278 = CARTESIAN_POINT('',(15.565916175512,12.593245626782,
    -3.421608175932));
#3279 = CARTESIAN_POINT('',(18.038622863486,6.296667586853,
    -3.477163553032));
#3280 = CARTESIAN_POINT('',(18.038623839192,1.74217668E-09,
    -3.532719180015));
#3281 = CARTESIAN_POINT('',(18.022658101434,8.9429665E-10,
    -2.510580345974));
#3282 = CARTESIAN_POINT('',(18.022659117791,-6.291094579917,
    -2.566135943431));
#3283 = CARTESIAN_POINT('',(15.552135934606,-12.58210046716,
    -2.621691394304));
#3284 = CARTESIAN_POINT('',(10.611155893678,-17.76458082701,
    -2.677247100094));
#3285 = CARTESIAN_POINT('',(3.780268273525,-20.72993182055,
    -2.732802519346));
#3286 = CARTESIAN_POINT('',(-3.780284476946,-20.73056624837,
    -2.788358152541));
#3287 = CARTESIAN_POINT('',(-10.61112619853,-17.76424251876,
    -2.84391368508));
#3288 = CARTESIAN_POINT('',(-15.55215161581,-12.58218259948,
    -2.899469240889));
#3289 = CARTESIAN_POINT('',(-20.49316442019,-3.95585254E-09,
    -3.010580353199));
#3290 = CARTESIAN_POINT('',(-15.55215167183,12.582182613573,
    -3.12169146551));
#3291 = CARTESIAN_POINT('',(-10.61112577052,17.764241817861,
    -3.177247021322));
#3292 = CARTESIAN_POINT('',(-3.780285963785,20.730568473714,
    -3.232802553846));
#3293 = CARTESIAN_POINT('',(3.780271380544,20.729928556275,
    -3.288358187071));
#3294 = CARTESIAN_POINT('',(10.611151785117,17.764583285271,
    -3.343913606289));
#3295 = CARTESIAN_POINT('',(15.552139376551,12.582099670807,
    -3.399469312103));
#3296 = CARTESIAN_POINT('',(18.022657435442,6.291094581835,
    -3.455024762967));
#3297 = CARTESIAN_POINT('',(18.022658451838,1.02195806E-09,
    -3.510580360425));
#3298 = CARTESIAN_POINT('',(18.000002511217,3.113E-14,-2.497500000006));
#3299 = CARTESIAN_POINT('',(18.000003551452,-6.283186246377,
    -2.553055555565));
#3300 = CARTESIAN_POINT('',(15.532585919514,-12.56628390693,
    -2.608611111113));
#3301 = CARTESIAN_POINT('',(10.597816970832,-17.74225017105,
    -2.664166666674));
#3302 = CARTESIAN_POINT('',(3.775516501336,-20.70387222524,
    -2.719722222231));
#3303 = CARTESIAN_POINT('',(-3.77553277386,-20.70450719024,
    -2.775277777781));
#3304 = CARTESIAN_POINT('',(-10.59778720861,-17.74191166564,
    -2.830833333341));
#3305 = CARTESIAN_POINT('',(-15.53260161008,-12.56636601175,
    -2.886388888895));
#3306 = CARTESIAN_POINT('',(-20.46740325384,-2.93480929E-09,
    -2.997500000006));
#3307 = CARTESIAN_POINT('',(-15.53260166607,12.566366027871,
    -3.108611111118));
#3308 = CARTESIAN_POINT('',(-10.59778676847,17.741910949204,
    -3.164166666675));
#3309 = CARTESIAN_POINT('',(-3.775534293841,20.704509468986,
    -3.21972222222));
#3310 = CARTESIAN_POINT('',(3.775519684582,20.703868882831,-3.2752777778
    ));
#3311 = CARTESIAN_POINT('',(10.59781276639,17.742252686676,
    -3.330833333322));
#3312 = CARTESIAN_POINT('',(15.532589444773,12.566283089925,
    -3.386388888907));
#3313 = CARTESIAN_POINT('',(18.000001829735,6.283186246379,
    -3.441944444446));
#3314 = CARTESIAN_POINT('',(18.000002869963,-5.406E-14,-3.497500000007)
  );
#3315 = ADVANCED_FACE('',(#3316),#3331,.F.);
#3316 = FACE_BOUND('',#3317,.F.);
#3317 = EDGE_LOOP('',(#3318,#3319,#3329,#3330));
#3318 = ORIENTED_EDGE('',*,*,#3085,.F.);
#3319 = ORIENTED_EDGE('',*,*,#3320,.T.);
#3320 = EDGE_CURVE('',#3074,#2295,#3321,.T.);
#3321 = ( BOUNDED_CURVE() B_SPLINE_CURVE(6,(#3322,#3323,#3324,#3325,
#3326,#3327,#3328),.UNSPECIFIED.,.F.,.F.) B_SPLINE_CURVE_WITH_KNOTS((7,7
),(0.,2.094395102393),.PIECEWISE_BEZIER_KNOTS.) CURVE() 
GEOMETRIC_REPRESENTATION_ITEM() RATIONAL_B_SPLINE_CURVE((1.056590953773,
    1.017435169568,0.996326512422,0.989390034249,0.996326512422,
1.017435169568,1.056590953773)) REPRESENTATION_ITEM('') );
#3322 = CARTESIAN_POINT('',(18.000000837073,1.1219E-13,-2.562500000001)
  );
#3323 = CARTESIAN_POINT('',(18.022656510712,3.833562E-10,-2.549419798523
    ));
#3324 = CARTESIAN_POINT('',(18.03862205338,6.5342912E-10,-2.527281090938
    ));
#3325 = CARTESIAN_POINT('',(18.044392701253,7.5103682E-10,
    -2.500000084936));
#3326 = CARTESIAN_POINT('',(18.038622157774,6.5342199E-10,
    -2.472719056852));
#3327 = CARTESIAN_POINT('',(18.022656699822,3.8334571E-10,
    -2.450580288173));
#3328 = CARTESIAN_POINT('',(18.000001076236,9.874E-14,-2.437500000001));
#3329 = ORIENTED_EDGE('',*,*,#2294,.T.);
#3330 = ORIENTED_EDGE('',*,*,#1928,.F.);
#3331 = ( BOUNDED_SURFACE() B_SPLINE_SURFACE(6,9,(
    (#3332,#3333,#3334,#3335,#3336,#3337,#3338,#3339,#3340,#3341,#3342
      ,#3343,#3344,#3345,#3346,#3347,#3348)
    ,(#3349,#3350,#3351,#3352,#3353,#3354,#3355,#3356,#3357,#3358,#3359
      ,#3360,#3361,#3362,#3363,#3364,#3365)
    ,(#3366,#3367,#3368,#3369,#3370,#3371,#3372,#3373,#3374,#3375,#3376
      ,#3377,#3378,#3379,#3380,#3381,#3382)
    ,(#3383,#3384,#3385,#3386,#3387,#3388,#3389,#3390,#3391,#3392,#3393
      ,#3394,#3395,#3396,#3397,#3398,#3399)
    ,(#3400,#3401,#3402,#3403,#3404,#3405,#3406,#3407,#3408,#3409,#3410
      ,#3411,#3412,#3413,#3414,#3415,#3416)
    ,(#3417,#3418,#3419,#3420,#3421,#3422,#3423,#3424,#3425,#3426,#3427
      ,#3428,#3429,#3430,#3431,#3432,#3433)
    ,(#3434,#3435,#3436,#3437,#3438,#3439,#3440,#3441,#3442,#3443,#3444
      ,#3445,#3446,#3447,#3448,#3449,#3450
)),.UNSPECIFIED.,.F.,.F.,.F.) B_SPLINE_SURFACE_WITH_KNOTS((7,7),(10,7,10
    ),(0.,2.094395102393),(0.,3.181132565784,6.362265131567),
.UNSPECIFIED.) GEOMETRIC_REPRESENTATION_ITEM() RATIONAL_B_SPLINE_SURFACE
((
    (1.056590953773,1.056590953773,1.056590953773,1.056590953773
      ,1.056590953773,1.056590953773,1.056590953773,1.056590953773
      ,1.056590953773,1.056590953773,1.056590953773,1.056590953773
      ,1.056590953773,1.056590953773,1.056590953773,1.056590953773
      ,1.056590953773)
    ,(1.017435169568,1.017435169568,1.017435169568,1.017435169568
      ,1.017435169568,1.017435169568,1.017435169568,1.017435169568
      ,1.017435169568,1.017435169568,1.017435169568,1.017435169568
      ,1.017435169568,1.017435169568,1.017435169568,1.017435169568
      ,1.017435169568)
    ,(0.996326512422,0.996326512422,0.996326512422,0.996326512422
      ,0.996326512422,0.996326512422,0.996326512422,0.996326512422
      ,0.996326512422,0.996326512422,0.996326512422,0.996326512422
      ,0.996326512422,0.996326512422,0.996326512422,0.996326512422
      ,0.996326512422)
    ,(0.989390034249,0.989390034249,0.989390034249,0.989390034249
      ,0.989390034249,0.989390034249,0.989390034249,0.989390034249
      ,0.989390034249,0.989390034249,0.989390034249,0.989390034249
      ,0.989390034249,0.989390034249,0.989390034249,0.989390034249
      ,0.989390034249)
    ,(0.996326512422,0.996326512422,0.996326512422,0.996326512422
      ,0.996326512422,0.996326512422,0.996326512422,0.996326512422
      ,0.996326512422,0.996326512422,0.996326512422,0.996326512422
      ,0.996326512422,0.996326512422,0.996326512422,0.996326512422
      ,0.996326512422)
    ,(1.017435169568,1.017435169568,1.017435169568,1.017435169568
      ,1.017435169568,1.017435169568,1.017435169568,1.017435169568
      ,1.017435169568,1.017435169568,1.017435169568,1.017435169568
      ,1.017435169568,1.017435169568,1.017435169568,1.017435169568
      ,1.017435169568)
    ,(1.056590953773,1.056590953773,1.056590953773,1.056590953773
      ,1.056590953773,1.056590953773,1.056590953773,1.056590953773
      ,1.056590953773,1.056590953773,1.056590953773,1.056590953773
      ,1.056590953773,1.056590953773,1.056590953773,1.056590953773
,1.056590953773))) REPRESENTATION_ITEM('') SURFACE() );
#3332 = CARTESIAN_POINT('',(18.000000837073,-3.82E-14,-2.562500000001));
#3333 = CARTESIAN_POINT('',(18.000001646143,-6.283185648073,
    -2.618055555558));
#3334 = CARTESIAN_POINT('',(15.53258483216,-12.56628261955,
    -2.673611111112));
#3335 = CARTESIAN_POINT('',(10.597815494513,-17.74224876114,
    -2.729166666665));
#3336 = CARTESIAN_POINT('',(3.775516495538,-20.70386988232,
    -2.784722222228));
#3337 = CARTESIAN_POINT('',(-3.775532583258,-20.70450547194,
    -2.840277777775));
#3338 = CARTESIAN_POINT('',(-10.59778615055,-17.74190989659,
    -2.895833333336));
#3339 = CARTESIAN_POINT('',(-15.53260013725,-12.56636481694,
    -2.95138888889));
#3340 = CARTESIAN_POINT('',(-20.46740130488,-2.28267657E-09,
    -3.062500000001));
#3341 = CARTESIAN_POINT('',(-15.53260018079,12.566364829478,
    -3.173611111112));
#3342 = CARTESIAN_POINT('',(-10.59778580822,17.741909339369,
    -3.229166666669));
#3343 = CARTESIAN_POINT('',(-3.775533765466,20.704507244302,
    -3.284722222218));
#3344 = CARTESIAN_POINT('',(3.775518971397,20.703867282668,
    -3.340277777788));
#3345 = CARTESIAN_POINT('',(10.597812224391,17.742250717743,
    -3.395833333325));
#3346 = CARTESIAN_POINT('',(15.532587574027,12.566281984103,
    -3.451388888896));
#3347 = CARTESIAN_POINT('',(18.00000030703,6.283185648075,
    -3.506944444444));
#3348 = CARTESIAN_POINT('',(18.000001116097,6.827E-14,-3.562500000001));
#3349 = CARTESIAN_POINT('',(18.022656510712,3.8320042E-10,
    -2.549419798523));
#3350 = CARTESIAN_POINT('',(18.022657344105,-6.291094014156,
    -2.604975395977));
#3351 = CARTESIAN_POINT('',(15.552134844105,-12.58209926328,
    -2.660530846856));
#3352 = CARTESIAN_POINT('',(10.611154568652,-17.76457944936,
    -2.716086552639));
#3353 = CARTESIAN_POINT('',(3.780268212363,-20.72992966101,
    -2.771641971897));
#3354 = CARTESIAN_POINT('',(-3.780284270833,-20.73056458252,
    -2.827197605089));
#3355 = CARTESIAN_POINT('',(-10.61112520523,-17.76424085652,
    -2.882753137628));
#3356 = CARTESIAN_POINT('',(-15.55215022121,-12.58218146792,
    -2.938308693437));
#3357 = CARTESIAN_POINT('',(-20.49316257557,-2.85917062E-09,
    -3.049419805748));
#3358 = CARTESIAN_POINT('',(-15.55215026668,12.58218148006,
    -3.160530918059));
#3359 = CARTESIAN_POINT('',(-10.61112485355,17.764240282116,
    -3.21608647387));
#3360 = CARTESIAN_POINT('',(-3.780285489414,20.730566407675,
    -3.271642006397));
#3361 = CARTESIAN_POINT('',(3.780270761216,20.729926983834,
    -3.327197639613));
#3362 = CARTESIAN_POINT('',(10.611151199881,17.764581464982,
    -3.382753058844));
#3363 = CARTESIAN_POINT('',(15.552137667323,12.582098609609,
    -3.438308764645));
#3364 = CARTESIAN_POINT('',(18.022655964644,6.291094015052,
    -3.493864215518));
#3365 = CARTESIAN_POINT('',(18.022656798078,5.1105737E-10,
    -3.549419812973));
#3366 = CARTESIAN_POINT('',(18.03862205338,6.5327218E-10,-2.527281090938
    ));
#3367 = CARTESIAN_POINT('',(18.038622927809,-6.296667072399,
    -2.582836717917));
#3368 = CARTESIAN_POINT('',(15.565911777781,-12.59324532683,
    -2.638392095031));
#3369 = CARTESIAN_POINT('',(10.620554717582,-17.78031594868,
    -2.693947906681));
#3370 = CARTESIAN_POINT('',(3.783616730276,-20.74829413309,
    -2.749503229885));
#3371 = CARTESIAN_POINT('',(-3.783632787235,-20.7489285192,
    -2.805058917794));
#3372 = CARTESIAN_POINT('',(-10.62052529722,-17.77997758445,
    -2.86061443411));
#3373 = CARTESIAN_POINT('',(-15.56592724549,-12.593327527,
    -2.916169990098));
#3374 = CARTESIAN_POINT('',(-20.51131664943,-3.33285141E-09,
    -3.027281103254));
#3375 = CARTESIAN_POINT('',(-15.5659272936,12.593327539237,
    -3.13839221641));
#3376 = CARTESIAN_POINT('',(-10.62052492883,17.779976981474,
    -3.193947772401));
#3377 = CARTESIAN_POINT('',(-3.783634066364,20.748930433913,
    -3.249503288705));
#3378 = CARTESIAN_POINT('',(3.783619403688,20.748291324488,
    -3.305058976638));
#3379 = CARTESIAN_POINT('',(10.620551182713,17.78031806369,
    -3.360614299814));
#3380 = CARTESIAN_POINT('',(15.565914739305,12.593244641546,
    -3.416170111483));
#3381 = CARTESIAN_POINT('',(18.038621480365,6.296667073924,
    -3.47172548859));
#3382 = CARTESIAN_POINT('',(18.038622354865,8.7115467E-10,-3.52728111557
    ));
#3383 = CARTESIAN_POINT('',(18.044392701252,7.5087949E-10,
    -2.500000084936));
#3384 = CARTESIAN_POINT('',(18.044393626166,-6.298681422404,
    -2.555555722587));
#3385 = CARTESIAN_POINT('',(15.570891311196,-12.59727402171,
    -2.611111073039));
#3386 = CARTESIAN_POINT('',(10.623952419663,-17.78600377319,
    -2.666666922954));
#3387 = CARTESIAN_POINT('',(3.784826978359,-20.75493192369,
    -2.72222221144));
#3388 = CARTESIAN_POINT('',(-3.784843063276,-20.75556601996,
    -2.777777919126));
#3389 = CARTESIAN_POINT('',(-10.62392291421,-17.78566554697,
    -2.833333429577));
#3390 = CARTESIAN_POINT('',(-15.5709068711,-12.59735620599,
    -2.888888985631));
#3391 = CARTESIAN_POINT('',(-20.51787833553,-3.6046983E-09,
    -3.000000099092));
#3392 = CARTESIAN_POINT('',(-15.57090692209,12.59735621881,
    -3.111111212554));
#3393 = CARTESIAN_POINT('',(-10.6239225247,17.785664909113,
    -3.16666676861));
#3394 = CARTESIAN_POINT('',(-3.784844416385,20.755568045141,
    -3.222222279049));
#3395 = CARTESIAN_POINT('',(3.784829805896,20.754928953035,
    -3.27777798676));
#3396 = CARTESIAN_POINT('',(10.623948680656,17.786006010335,
    -3.333333275217));
#3397 = CARTESIAN_POINT('',(15.570894443534,12.597273296997,
    -3.388889125151));
#3398 = CARTESIAN_POINT('',(18.04439209514,6.298681424157,
    -3.444444475597));
#3399 = CARTESIAN_POINT('',(18.044393020137,1.00130357E-09,
    -3.500000113248));
#3400 = CARTESIAN_POINT('',(18.038622157774,6.5326148E-10,
    -2.472719056852));
#3401 = CARTESIAN_POINT('',(18.038623133105,-6.296667114912,
    -2.528274683831));
#3402 = CARTESIAN_POINT('',(15.565911711905,-12.59324545148,
    -2.583830060946));
#3403 = CARTESIAN_POINT('',(10.620554993204,-17.78031594672,
    -2.639385872595));
#3404 = CARTESIAN_POINT('',(3.783616601434,-20.74829443529,-2.6949411958
    ));
#3405 = CARTESIAN_POINT('',(-3.78363273906,-20.74892854877,
    -2.750496883708));
#3406 = CARTESIAN_POINT('',(-10.62052539027,-17.77997773925,
    -2.806052400024));
#3407 = CARTESIAN_POINT('',(-15.56592734787,-12.59332761125,
    -2.861607956012));
#3408 = CARTESIAN_POINT('',(-20.51131678792,-3.61753593E-09,
    -2.972719069168));
#3409 = CARTESIAN_POINT('',(-15.56592740141,12.593327625047,
    -3.083830182324));
#3410 = CARTESIAN_POINT('',(-10.6205249792,17.779977066776,
    -3.139385738316));
#3411 = CARTESIAN_POINT('',(-3.783634165627,20.748930684518,
    -3.194941254618));
#3412 = CARTESIAN_POINT('',(3.783619583619,20.748291302478,
    -3.250496942553));
#3413 = CARTESIAN_POINT('',(10.620551050507,17.780318305741,
    -3.306052265727));
#3414 = CARTESIAN_POINT('',(15.565915015377,12.59324468695,
    -3.361608077398));
#3415 = CARTESIAN_POINT('',(18.038621518655,6.296667116438,
    -3.417163454504));
#3416 = CARTESIAN_POINT('',(18.038622494057,8.7114397E-10,
    -3.472719081484));
#3417 = CARTESIAN_POINT('',(18.022656699822,3.8319342E-10,
    -2.450580288173));
#3418 = CARTESIAN_POINT('',(18.022657716,-6.291094091171,-2.506135885628
    ));
#3419 = CARTESIAN_POINT('',(15.55213472477,-12.58209948909,
    -2.561691336506));
#3420 = CARTESIAN_POINT('',(10.611155067943,-17.76457944581,
    -2.617247042289));
#3421 = CARTESIAN_POINT('',(3.780267978966,-20.72993020845,
    -2.672802461548));
#3422 = CARTESIAN_POINT('',(-3.780284183565,-20.73056463609,
    -2.728358094739));
#3423 = CARTESIAN_POINT('',(-10.6111253738,-17.76424113693,
    -2.783913627279));
#3424 = CARTESIAN_POINT('',(-15.55215040668,-12.58218162053,
    -2.839469183088));
#3425 = CARTESIAN_POINT('',(-20.49316282645,-3.37489839E-09,
    -2.950580295398));
#3426 = CARTESIAN_POINT('',(-15.55215046199,12.582181635504,
    -3.061691407709));
#3427 = CARTESIAN_POINT('',(-10.61112494478,17.764240436638,
    -3.117246963521));
#3428 = CARTESIAN_POINT('',(-3.780285669229,20.730566861654,
    -3.172802496046));
#3429 = CARTESIAN_POINT('',(3.780271087161,20.729926943956,
    -3.228358129266));
#3430 = CARTESIAN_POINT('',(10.61115096039,17.764581903464,
    -3.283913548493));
#3431 = CARTESIAN_POINT('',(15.552138167428,12.582098691857,
    -3.339469254297));
#3432 = CARTESIAN_POINT('',(18.022656034008,6.291094092066,
    -3.395024705168));
#3433 = CARTESIAN_POINT('',(18.022657050225,5.110399E-10,-3.450580302623
    ));
#3434 = CARTESIAN_POINT('',(18.000001076236,-4.829E-14,-2.437500000001)
  );
#3435 = CARTESIAN_POINT('',(18.00000211647,-6.283185745472,
    -2.493055555558));
#3436 = CARTESIAN_POINT('',(15.53258468124,-12.56628290512,
    -2.548611111112));
#3437 = CARTESIAN_POINT('',(10.597816125954,-17.74224875665,
    -2.604166666665));
#3438 = CARTESIAN_POINT('',(3.775516200367,-20.70387057464,
    -2.659722222229));
#3439 = CARTESIAN_POINT('',(-3.775532472893,-20.70450553969,
    -2.715277777775));
#3440 = CARTESIAN_POINT('',(-10.59778636373,-17.74191025122,
    -2.770833333336));
#3441 = CARTESIAN_POINT('',(-15.53260037181,-12.56636500994,
    -2.82638888889));
#3442 = CARTESIAN_POINT('',(-20.46740162215,-2.93461194E-09,
    -2.937500000001));
#3443 = CARTESIAN_POINT('',(-15.53260042779,12.566365026064,
    -3.048611111113));
#3444 = CARTESIAN_POINT('',(-10.5977859236,17.741909534789,
    -3.10416666667));
#3445 = CARTESIAN_POINT('',(-3.775533992874,20.704507818437,
    -3.159722222217));
#3446 = CARTESIAN_POINT('',(3.775519383613,20.703867232237,
    -3.215277777791));
#3447 = CARTESIAN_POINT('',(10.597811921513,17.74225127228,
    -3.270833333323));
#3448 = CARTESIAN_POINT('',(15.532588206498,12.56628208812,
    -3.326388888898));
#3449 = CARTESIAN_POINT('',(18.000000394753,6.283185745473,
    -3.381944444443));
#3450 = CARTESIAN_POINT('',(18.000001434982,5.146E-14,-3.437500000002));
#3451 = ADVANCED_FACE('',(#3452),#3581,.F.);
#3452 = FACE_BOUND('',#3453,.F.);
#3453 = EDGE_LOOP('',(#3454,#3455,#3456,#3457,#3458,#3459,#3571));
#3454 = ORIENTED_EDGE('',*,*,#2872,.F.);
#3455 = ORIENTED_EDGE('',*,*,#2144,.T.);
#3456 = ORIENTED_EDGE('',*,*,#2089,.T.);
#3457 = ORIENTED_EDGE('',*,*,#2723,.T.);
#3458 = ORIENTED_EDGE('',*,*,#2571,.T.);
#3459 = ORIENTED_EDGE('',*,*,#3460,.F.);
#3460 = EDGE_CURVE('',#3461,#2572,#3463,.T.);
#3461 = VERTEX_POINT('',#3462);
#3462 = CARTESIAN_POINT('',(18.029554481407,5.000403359894E-10,
    -0.529998535564));
#3463 = B_SPLINE_CURVE_WITH_KNOTS('',6,(#3464,#3465,#3466,#3467,#3468,
    #3469,#3470,#3471,#3472,#3473,#3474,#3475,#3476,#3477,#3478,#3479,
    #3480,#3481,#3482,#3483,#3484,#3485,#3486,#3487,#3488,#3489,#3490,
    #3491,#3492,#3493,#3494,#3495,#3496,#3497,#3498,#3499,#3500,#3501,
    #3502,#3503,#3504,#3505,#3506,#3507,#3508,#3509,#3510,#3511,#3512,
    #3513,#3514,#3515,#3516,#3517,#3518,#3519,#3520,#3521,#3522,#3523,
    #3524,#3525,#3526,#3527,#3528,#3529,#3530,#3531,#3532,#3533,#3534,
    #3535,#3536,#3537,#3538,#3539,#3540,#3541,#3542,#3543,#3544,#3545,
    #3546,#3547,#3548,#3549,#3550,#3551,#3552,#3553,#3554,#3555,#3556,
    #3557,#3558,#3559,#3560,#3561,#3562,#3563,#3564,#3565,#3566,#3567,
    #3568,#3569,#3570),.UNSPECIFIED.,.F.,.F.,(7,5,5,5,5,5,5,5,5,5,5,5,5,
    5,5,5,5,5,5,5,5,7),(0.,0.108322168943,0.248349545957,0.254869633903,
    0.278109938922,0.284630022952,0.291590112064,0.414699747295,
    0.440020076258,0.448580187575,0.525971928834,0.601372630914,
    0.60789271878,0.715612740853,0.721732831263,0.748875714008,
    0.830476335066,0.890907907164,0.917428235678,0.923548308827,
    0.942179606414,1.),.UNSPECIFIED.);
#3464 = CARTESIAN_POINT('',(18.029554481405,1.670459326419E-10,
    -0.529998535566));
#3465 = CARTESIAN_POINT('',(18.029554324497,1.150445369055,
    -0.519843050552));
#3466 = CARTESIAN_POINT('',(17.941463356262,2.30095213819,
    -0.509686996102));
#3467 = CARTESIAN_POINT('',(17.765264075324,3.442952951347,
    -0.499531557642));
#3468 = CARTESIAN_POINT('',(17.502082055943,4.568096243648,
    -0.489376128427));
#3469 = CARTESIAN_POINT('',(17.153994599928,5.668214905074,
    -0.479220089036));
#3470 = CARTESIAN_POINT('',(16.168648993773,8.114870866907,
    -0.455936647536));
#3471 = CARTESIAN_POINT('',(15.476450730386,9.439588071313,
    -0.442806810622));
#3472 = CARTESIAN_POINT('',(14.654541585896,10.692136522948,
    -0.429679209814));
#3473 = CARTESIAN_POINT('',(13.712603495634,11.857110942287,
    -0.416551603295));
#3474 = CARTESIAN_POINT('',(12.662349703421,12.920587499098,
    -0.403421757709));
#3475 = CARTESIAN_POINT('',(11.464950151233,13.914910689307,
    -0.389682536932));
#3476 = CARTESIAN_POINT('',(11.411472390528,13.958903892519,
    -0.38907126139));
#3477 = CARTESIAN_POINT('',(11.35779215018,14.002650384162,
    -0.388459985829));
#3478 = CARTESIAN_POINT('',(11.303910853943,14.046149000263,
    -0.387848710253));
#3479 = CARTESIAN_POINT('',(11.249829934097,14.089398588129,
    -0.387237434659));
#3480 = CARTESIAN_POINT('',(11.002077536075,14.285665815655,
    -0.384447318456));
#3481 = CARTESIAN_POINT('',(10.806086298555,14.435755216941,
    -0.382268477637));
#3482 = CARTESIAN_POINT('',(10.607642436856,14.582614466477,
    -0.3800896366));
#3483 = CARTESIAN_POINT('',(10.406812610531,14.726193664847,
    -0.37791079536));
#3484 = CARTESIAN_POINT('',(10.203664820718,14.86644475695,
    -0.375731953938));
#3485 = CARTESIAN_POINT('',(9.940644301741,15.041722408204,
    -0.372941836825));
#3486 = CARTESIAN_POINT('',(9.882843205959,15.079857697316,
    -0.372330561287));
#3487 = CARTESIAN_POINT('',(9.824866652409,15.117726380015,
    -0.371719285736));
#3488 = CARTESIAN_POINT('',(9.766716178811,15.155327448565,
    -0.37110801017));
#3489 = CARTESIAN_POINT('',(9.708393330991,15.192659906812,
    -0.370496734592));
#3490 = CARTESIAN_POINT('',(9.587458574598,15.269286805047,
    -0.369232931756));
#3491 = CARTESIAN_POINT('',(9.524822832231,15.308543630522,
    -0.368580404494));
#3492 = CARTESIAN_POINT('',(9.461994324932,15.34749204966,-0.36792787722
    ));
#3493 = CARTESIAN_POINT('',(9.398974951631,15.386130881028,
    -0.367275349934));
#3494 = CARTESIAN_POINT('',(9.335766621044,15.424458958711,
    -0.366622822636));
#3495 = CARTESIAN_POINT('',(8.151037810534,16.134902941142,
    -0.354428428616));
#3496 = CARTESIAN_POINT('',(6.97108656943,16.709807184717,
    -0.342885551101));
#3497 = CARTESIAN_POINT('',(5.7433364715,17.180658317555,-0.33134385061)
  );
#3498 = CARTESIAN_POINT('',(4.479246323015,17.542800526087,
    -0.319802152434));
#3499 = CARTESIAN_POINT('',(3.190771533875,17.79306431758,
    -0.308259280672));
#3500 = CARTESIAN_POINT('',(1.62304777861,17.958357921889,
    -0.294343567403));
#3501 = CARTESIAN_POINT('',(1.355108640124,17.981768388941,
    -0.291969718093));
#3502 = CARTESIAN_POINT('',(1.086771964173,18.000380961196,
    -0.289595868789));
#3503 = CARTESIAN_POINT('',(0.818145127021,18.014187547255,
    -0.287222019475));
#3504 = CARTESIAN_POINT('',(0.549335698323,18.023183261088,
    -0.284848170134));
#3505 = CARTESIAN_POINT('',(0.189549021318,18.02878063455,
    -0.281671787176));
#3506 = CARTESIAN_POINT('',(9.863804338807E-02,18.029644805591,
    -0.280869253592));
#3507 = CARTESIAN_POINT('',(7.722668781778E-03,18.029958870368,
    -0.280066720004));
#3508 = CARTESIAN_POINT('',(-8.319294149533E-02,18.029722806044,
    -0.279264186412));
#3509 = CARTESIAN_POINT('',(-0.174104626883,18.028936631734,
    -0.278461652816));
#3510 = CARTESIAN_POINT('',(-1.086865290851,18.015519910538,
    -0.270403405875));
#3511 = CARTESIAN_POINT('',(-1.908072898166,17.958477321887,
    -0.263147691975));
#3512 = CARTESIAN_POINT('',(-2.725531711272,17.856520266315,
    -0.255891977202));
#3513 = CARTESIAN_POINT('',(-3.536184654152,17.709973443284,
    -0.248636261497));
#3514 = CARTESIAN_POINT('',(-4.337016912707,17.519438627945,
    -0.241380545048));
#3515 = CARTESIAN_POINT('',(-5.892821400497,17.058162085718,
    -0.227055780395));
#3516 = CARTESIAN_POINT('',(-6.648463501337,16.789604155128,
    -0.2199867323));
#3517 = CARTESIAN_POINT('',(-7.389235441652,16.480937025625,
    -0.212917684789));
#3518 = CARTESIAN_POINT('',(-8.112493755371,16.133207383382,
    -0.205848638584));
#3519 = CARTESIAN_POINT('',(-8.815698305975,15.747692454502,
    -0.19877959435));
#3520 = CARTESIAN_POINT('',(-9.55527534263,15.289426570723,
    -0.191099277062));
#3521 = CARTESIAN_POINT('',(-9.613970293964,15.252681839605,
    -0.190488001461));
#3522 = CARTESIAN_POINT('',(-9.672495578011,15.215666779846,
    -0.189876725877));
#3523 = CARTESIAN_POINT('',(-9.73084963946,15.178382371816,
    -0.18926545031));
#3524 = CARTESIAN_POINT('',(-9.789030930169,15.140829608069,
    -0.188654174761));
#3525 = CARTESIAN_POINT('',(-10.80538589894,14.478173814538,
    -0.177943860356));
#3526 = CARTESIAN_POINT('',(-11.71620542763,13.780331324251,
    -0.167844307503));
#3527 = CARTESIAN_POINT('',(-12.57243111439,13.014069191228,
    -0.157745367356));
#3528 = CARTESIAN_POINT('',(-13.36778287395,12.184795078353,
    -0.147646432014));
#3529 = CARTESIAN_POINT('',(-14.09664040315,11.298599400732,
    -0.137546891109));
#3530 = CARTESIAN_POINT('',(-14.79153366942,10.309194088873,
    -0.126874091175));
#3531 = CARTESIAN_POINT('',(-14.82866130171,10.255841646155,
    -0.1263003172));
#3532 = CARTESIAN_POINT('',(-14.86555794959,10.202328833285,
    -0.12572654321));
#3533 = CARTESIAN_POINT('',(-14.90222274825,10.148656900729,
    -0.125152769202));
#3534 = CARTESIAN_POINT('',(-14.93865484166,10.094827105516,
    -0.124578995177));
#3535 = CARTESIAN_POINT('',(-15.13539557852,9.801408567169,
    -0.121460506722));
#3536 = CARTESIAN_POINT('',(-15.29134391145,9.558896131085,
    -0.118915792145));
#3537 = CARTESIAN_POINT('',(-15.44262444801,9.313413677527,
    -0.116371077183));
#3538 = CARTESIAN_POINT('',(-15.58916688053,9.065073679161,
    -0.113826361708));
#3539 = CARTESIAN_POINT('',(-15.73090452707,8.813990806776,
    -0.111281645688));
#3540 = CARTESIAN_POINT('',(-16.27925124166,7.79754800847,
    -0.101086620642));
#3541 = CARTESIAN_POINT('',(-16.64673809777,7.011065571685,
    -9.343630718608E-02));
#3542 = CARTESIAN_POINT('',(-16.96851072902,6.204036602361,
    -8.578598775822E-02));
#3543 = CARTESIAN_POINT('',(-17.24317032104,5.379782083359,
    -7.813566294482E-02));
#3544 = CARTESIAN_POINT('',(-17.46964341574,4.541741996967,
    -7.048533498443E-02));
#3545 = CARTESIAN_POINT('',(-17.77866323788,3.065268307073,
    -5.716936761513E-02));
#3546 = CARTESIAN_POINT('',(-17.88330922892,2.431441351148,
    -5.150372737926E-02));
#3547 = CARTESIAN_POINT('',(-17.96081896359,1.793434594792,
    -4.583808925798E-02));
#3548 = CARTESIAN_POINT('',(-18.01099525121,1.15269852348,
    -4.017245403394E-02));
#3549 = CARTESIAN_POINT('',(-18.03374463121,0.5106939705,
    -3.450682107403E-02));
#3550 = CARTESIAN_POINT('',(-18.02702917634,-0.412761916171,
    -2.635483503678E-02));
#3551 = CARTESIAN_POINT('',(-18.01970090279,-0.6943776074,
    -2.38684816471E-02));
#3552 = CARTESIAN_POINT('',(-18.00709345345,-0.975831108307,
    -2.138212795792E-02));
#3553 = CARTESIAN_POINT('',(-17.98921158944,-1.256998779956,
    -1.889577384885E-02));
#3554 = CARTESIAN_POINT('',(-17.96606393204,-1.537757192909,
    -1.640941928161E-02));
#3555 = CARTESIAN_POINT('',(-17.93110889578,-1.882650622419,
    -1.334929035295E-02));
#3556 = CARTESIAN_POINT('',(-17.92427506671,-1.947289764572,
    -1.277551637557E-02));
#3557 = CARTESIAN_POINT('',(-17.91716162888,-2.011899039701,
    -1.220174237743E-02));
#3558 = CARTESIAN_POINT('',(-17.90976874653,-2.076476935737,
    -1.162796836202E-02));
#3559 = CARTESIAN_POINT('',(-17.90209659472,-2.141021942526,
    -1.105419432685E-02));
#3560 = CARTESIAN_POINT('',(-17.86993946704,-2.401921766513,
    -8.73368371323E-03));
#3561 = CARTESIAN_POINT('',(-17.84314710378,-2.597992204854,
    -6.986946894941E-03));
#3562 = CARTESIAN_POINT('',(-17.81377352236,-2.793701253567,
    -5.240209949421E-03));
#3563 = CARTESIAN_POINT('',(-17.78182490445,-2.989006455807,
    -3.493472928785E-03));
#3564 = CARTESIAN_POINT('',(-17.74730836052,-3.183865511165,
    -1.746735796373E-03));
#3565 = CARTESIAN_POINT('',(-17.59516893303,-3.981446772311,
    5.420835094911E-03));
#3566 = CARTESIAN_POINT('',(-17.45545068945,-4.57995695274,
    1.084166917512E-02));
#3567 = CARTESIAN_POINT('',(-17.29131895497,-5.172501618469,
    1.626250264402E-02));
#3568 = CARTESIAN_POINT('',(-17.10309917621,-5.757840604259,
    2.168333455733E-02));
#3569 = CARTESIAN_POINT('',(-16.89120049054,-6.334758778118,
    2.710416419634E-02));
#3570 = CARTESIAN_POINT('',(-16.65611572615,-6.902066041299,
    3.252499106792E-02));
#3571 = ORIENTED_EDGE('',*,*,#3572,.F.);
#3572 = EDGE_CURVE('',#2873,#3461,#3573,.T.);
#3573 = ( BOUNDED_CURVE() B_SPLINE_CURVE(6,(#3574,#3575,#3576,#3577,
#3578,#3579,#3580),.UNSPECIFIED.,.F.,.F.) B_SPLINE_CURVE_WITH_KNOTS((7,7
),(0.,2.094395102393),.PIECEWISE_BEZIER_KNOTS.) CURVE() 
GEOMETRIC_REPRESENTATION_ITEM() RATIONAL_B_SPLINE_CURVE((1.056590953773,
    1.017435169568,0.996326512422,0.989390034249,0.996326512422,
1.017435169568,1.056590953773)) REPRESENTATION_ITEM('') );
#3574 = CARTESIAN_POINT('',(18.000001395121,-1.7199E-13,-0.622500000002)
  );
#3575 = CARTESIAN_POINT('',(18.022657085444,6.3858772E-10,
    -0.609419827423));
#3576 = CARTESIAN_POINT('',(18.038622656351,1.08871326E-09,
    -0.587281140202));
#3577 = CARTESIAN_POINT('',(18.044393339021,1.25140356E-09,
    -0.560000141561));
#3578 = CARTESIAN_POINT('',(18.038622830341,1.08870613E-09,
    -0.532719106117));
#3579 = CARTESIAN_POINT('',(18.022657400628,6.3857724E-10,
    -0.510580317073));
#3580 = CARTESIAN_POINT('',(18.000001793727,-1.7199E-13,-0.497500000003)
  );
#3581 = ( BOUNDED_SURFACE() B_SPLINE_SURFACE(6,9,(
    (#3582,#3583,#3584,#3585,#3586,#3587,#3588,#3589,#3590,#3591,#3592
      ,#3593,#3594,#3595,#3596,#3597,#3598)
    ,(#3599,#3600,#3601,#3602,#3603,#3604,#3605,#3606,#3607,#3608,#3609
      ,#3610,#3611,#3612,#3613,#3614,#3615)
    ,(#3616,#3617,#3618,#3619,#3620,#3621,#3622,#3623,#3624,#3625,#3626
      ,#3627,#3628,#3629,#3630,#3631,#3632)
    ,(#3633,#3634,#3635,#3636,#3637,#3638,#3639,#3640,#3641,#3642,#3643
      ,#3644,#3645,#3646,#3647,#3648,#3649)
    ,(#3650,#3651,#3652,#3653,#3654,#3655,#3656,#3657,#3658,#3659,#3660
      ,#3661,#3662,#3663,#3664,#3665,#3666)
    ,(#3667,#3668,#3669,#3670,#3671,#3672,#3673,#3674,#3675,#3676,#3677
      ,#3678,#3679,#3680,#3681,#3682,#3683)
    ,(#3684,#3685,#3686,#3687,#3688,#3689,#3690,#3691,#3692,#3693,#3694
      ,#3695,#3696,#3697,#3698,#3699,#3700
)),.UNSPECIFIED.,.F.,.F.,.F.) B_SPLINE_SURFACE_WITH_KNOTS((7,7),(10,7,10
    ),(0.,2.094395102393),(0.,3.181132565784,6.362265131567),
.UNSPECIFIED.) GEOMETRIC_REPRESENTATION_ITEM() RATIONAL_B_SPLINE_SURFACE
((
    (1.056590953773,1.056590953773,1.056590953773,1.056590953773
      ,1.056590953773,1.056590953773,1.056590953773,1.056590953773
      ,1.056590953773,1.056590953773,1.056590953773,1.056590953773
      ,1.056590953773,1.056590953773,1.056590953773,1.056590953773
      ,1.056590953773)
    ,(1.017435169568,1.017435169568,1.017435169568,1.017435169568
      ,1.017435169568,1.017435169568,1.017435169568,1.017435169568
      ,1.017435169568,1.017435169568,1.017435169568,1.017435169568
      ,1.017435169568,1.017435169568,1.017435169568,1.017435169568
      ,1.017435169568)
    ,(0.996326512422,0.996326512422,0.996326512422,0.996326512422
      ,0.996326512422,0.996326512422,0.996326512422,0.996326512422
      ,0.996326512422,0.996326512422,0.996326512422,0.996326512422
      ,0.996326512422,0.996326512422,0.996326512422,0.996326512422
      ,0.996326512422)
    ,(0.989390034249,0.989390034249,0.989390034249,0.989390034249
      ,0.989390034249,0.989390034249,0.989390034249,0.989390034249
      ,0.989390034249,0.989390034249,0.989390034249,0.989390034249
      ,0.989390034249,0.989390034249,0.989390034249,0.989390034249
      ,0.989390034249)
    ,(0.996326512422,0.996326512422,0.996326512422,0.996326512422
      ,0.996326512422,0.996326512422,0.996326512422,0.996326512422
      ,0.996326512422,0.996326512422,0.996326512422,0.996326512422
      ,0.996326512422,0.996326512422,0.996326512422,0.996326512422
      ,0.996326512422)
    ,(1.017435169568,1.017435169568,1.017435169568,1.017435169568
      ,1.017435169568,1.017435169568,1.017435169568,1.017435169568
      ,1.017435169568,1.017435169568,1.017435169568,1.017435169568
      ,1.017435169568,1.017435169568,1.017435169568,1.017435169568
      ,1.017435169568)
    ,(1.056590953773,1.056590953773,1.056590953773,1.056590953773
      ,1.056590953773,1.056590953773,1.056590953773,1.056590953773
      ,1.056590953773,1.056590953773,1.056590953773,1.056590953773
      ,1.056590953773,1.056590953773,1.056590953773,1.056590953773
,1.056590953773))) REPRESENTATION_ITEM('') SURFACE() );
#3582 = CARTESIAN_POINT('',(18.000001116097,-5.677E-14,0.377499999999));
#3583 = CARTESIAN_POINT('',(18.000001925163,-6.283185745475,
    0.32194444444));
#3584 = CARTESIAN_POINT('',(15.532585072943,-12.56628281433,
    0.26638888889));
#3585 = CARTESIAN_POINT('',(10.597815658784,-17.74224903617,
    0.210833333331));
#3586 = CARTESIAN_POINT('',(3.775516554068,-20.70387020326,
    0.155277777774));
#3587 = CARTESIAN_POINT('',(-3.775532641782,-20.70450579289,
    9.972222222286E-02));
#3588 = CARTESIAN_POINT('',(-10.59778631483,-17.74191017162,
    4.416666666389E-02));
#3589 = CARTESIAN_POINT('',(-15.53260037803,-12.56636501173,
    -1.138888889063E-02));
#3590 = CARTESIAN_POINT('',(-20.46740162215,-2.28295684E-09,
    -0.122500000002));
#3591 = CARTESIAN_POINT('',(-15.53260042157,12.566365024274,
    -0.233611111113));
#3592 = CARTESIAN_POINT('',(-10.5977859725,17.741909614392,
    -0.28916666667));
#3593 = CARTESIAN_POINT('',(-3.775533823985,20.704507565243,
    -0.344722222219));
#3594 = CARTESIAN_POINT('',(3.77551902992,20.703867603617,
    -0.400277777788));
#3595 = CARTESIAN_POINT('',(10.597812388667,17.742250992761,
    -0.455833333326));
#3596 = CARTESIAN_POINT('',(15.532587814809,12.566282178902,
    -0.511388888896));
#3597 = CARTESIAN_POINT('',(18.000000586051,6.283185745471,
    -0.566944444444));
#3598 = CARTESIAN_POINT('',(18.000001395121,-1.7199E-13,-0.622500000002)
  );
#3599 = CARTESIAN_POINT('',(18.022656798078,5.1092072E-10,0.390580187027
    ));
#3600 = CARTESIAN_POINT('',(18.022657631512,-6.291094114342,
    0.335024589572));
#3601 = CARTESIAN_POINT('',(15.552135092175,-12.58209946378,
    0.279469138697));
#3602 = CARTESIAN_POINT('',(10.611154737962,-17.76457973254,
    0.223913432908));
#3603 = CARTESIAN_POINT('',(3.780268272789,-20.72992999152,
    0.168358013656));
#3604 = CARTESIAN_POINT('',(-3.780284330959,-20.73056491308,
    0.11280238046));
#3605 = CARTESIAN_POINT('',(-10.6111253743,-17.76424113985,
    5.724684792225E-02));
#3606 = CARTESIAN_POINT('',(-15.5521504691,-12.58218166865,
    1.691292112994E-03));
#3607 = CARTESIAN_POINT('',(-20.49316290233,-3.00451657E-09,
    -0.109419820198));
#3608 = CARTESIAN_POINT('',(-15.55215051475,12.582181680569,
    -0.220530932508));
#3609 = CARTESIAN_POINT('',(-10.61112502287,17.764240565288,
    -0.27608648832));
#3610 = CARTESIAN_POINT('',(-3.78028554983,20.730566738183,
    -0.331642020847));
#3611 = CARTESIAN_POINT('',(3.780270821341,20.729927314408,
    -0.387197654063));
#3612 = CARTESIAN_POINT('',(10.611151368942,17.764581748296,
    -0.442753073295));
#3613 = CARTESIAN_POINT('',(15.552137915215,12.582098810343,
    -0.498308779095));
#3614 = CARTESIAN_POINT('',(18.022656251962,6.291094115487,
    -0.553864229968));
#3615 = CARTESIAN_POINT('',(18.022657085444,6.3858772E-10,
    -0.609419827423));
#3616 = CARTESIAN_POINT('',(18.038622354865,8.7100782E-10,0.41271888443)
  );
#3617 = CARTESIAN_POINT('',(18.038623229366,-6.296667177423,
    0.35716325745));
#3618 = CARTESIAN_POINT('',(15.565912038099,-12.59324553711,
    0.301607880339));
#3619 = CARTESIAN_POINT('',(10.620554895293,-17.78031624572,
    0.246052068683));
#3620 = CARTESIAN_POINT('',(3.783616793766,-20.74829447982,
    0.190496745485));
#3621 = CARTESIAN_POINT('',(-3.783632850219,-20.74892886602,
    0.134941057573));
#3622 = CARTESIAN_POINT('',(-10.62052547451,-17.77997788174,
    7.938554125857E-02));
#3623 = CARTESIAN_POINT('',(-15.56592750549,-12.59332773767,
    2.382998526976E-02));
#3624 = CARTESIAN_POINT('',(-20.51131699225,-3.58073874E-09,
    -8.728112788617E-02));
#3625 = CARTESIAN_POINT('',(-15.56592755391,12.593327749526,
    -0.198392241042));
#3626 = CARTESIAN_POINT('',(-10.62052510656,17.779977278509,
    -0.253947797033));
#3627 = CARTESIAN_POINT('',(-3.783634129844,20.748930780642,
    -0.309503313337));
#3628 = CARTESIAN_POINT('',(3.783619466671,20.748291671321,
    -0.36505900127));
#3629 = CARTESIAN_POINT('',(10.620551359999,17.780318360973,
    -0.420614324446));
#3630 = CARTESIAN_POINT('',(15.565914999318,12.593244852216,
    -0.476170136115));
#3631 = CARTESIAN_POINT('',(18.038621781771,6.296667179379,
    -0.531725513222));
#3632 = CARTESIAN_POINT('',(18.038622656351,1.08871326E-09,
    -0.587281140202));
#3633 = CARTESIAN_POINT('',(18.044393020137,1.00116164E-09,
    0.439999886752));
#3634 = CARTESIAN_POINT('',(18.044393945134,-6.298681533469,0.3844442491
    ));
#3635 = CARTESIAN_POINT('',(15.57089158655,-12.59727424411,
    0.328888898651));
#3636 = CARTESIAN_POINT('',(10.623952607651,-17.78600408736,
    0.27333304873));
#3637 = CARTESIAN_POINT('',(3.784827045536,-20.75493229043,0.21777776025
    ));
#3638 = CARTESIAN_POINT('',(-3.784843129872,-20.7555663868,
    0.162222052561));
#3639 = CARTESIAN_POINT('',(-10.62392310171,-17.78566586143,
    0.10666654211));
#3640 = CARTESIAN_POINT('',(-15.5709071461,-12.59735642883,
    5.111098605677E-02));
#3641 = CARTESIAN_POINT('',(-20.51787869813,-3.88958516E-09,
    -6.000012740471E-02));
#3642 = CARTESIAN_POINT('',(-15.57090719743,12.597356441218,
    -0.171111240866));
#3643 = CARTESIAN_POINT('',(-10.6239227127,17.785665223279,
    -0.226666796922));
#3644 = CARTESIAN_POINT('',(-3.784844483552,20.755568411876,
    -0.282222307362));
#3645 = CARTESIAN_POINT('',(3.784829872489,20.754929319887,
    -0.337778015072));
#3646 = CARTESIAN_POINT('',(10.623948868155,17.786006324787,
    -0.39333330353));
#3647 = CARTESIAN_POINT('',(15.570894718538,12.597273519841,
    -0.448889153464));
#3648 = CARTESIAN_POINT('',(18.044392413934,6.298681535717,
    -0.504444503909));
#3649 = CARTESIAN_POINT('',(18.044393339021,1.25140356E-09,
    -0.560000141561));
#3650 = CARTESIAN_POINT('',(18.038622494057,8.7100069E-10,0.467280918516
    ));
#3651 = CARTESIAN_POINT('',(18.03862346946,-6.296667232084,
    0.411725291535));
#3652 = CARTESIAN_POINT('',(15.565912002251,-12.59324568605,
    0.356169914425));
#3653 = CARTESIAN_POINT('',(10.620555191403,-17.78031627806,
    0.300614102769));
#3654 = CARTESIAN_POINT('',(3.783616672224,-20.74829482204,
    0.245058779571));
#3655 = CARTESIAN_POINT('',(-3.783632809344,-20.74892893562,
    0.189503091659));
#3656 = CARTESIAN_POINT('',(-10.62052558805,-17.77997807084,
    0.133947575344));
#3657 = CARTESIAN_POINT('',(-15.5659276379,-12.59332784621,
    7.83920193555E-02));
#3658 = CARTESIAN_POINT('',(-20.5113171703,-3.86533057E-09,
    -3.271909380044E-02));
#3659 = CARTESIAN_POINT('',(-15.56592769175,12.593327859629,
    -0.143830206956));
#3660 = CARTESIAN_POINT('',(-10.62052517741,17.779977398109,
    -0.199385762948));
#3661 = CARTESIAN_POINT('',(-3.783634236405,20.748931071274,
    -0.254941279251));
#3662 = CARTESIAN_POINT('',(3.783619653899,20.748291689335,
    -0.310496967185));
#3663 = CARTESIAN_POINT('',(10.620551248282,17.780318637325,
    -0.366052290359));
#3664 = CARTESIAN_POINT('',(15.565915305417,12.593244921912,
    -0.42160810203));
#3665 = CARTESIAN_POINT('',(18.038621854859,6.29666723404,
    -0.477163479136));
#3666 = CARTESIAN_POINT('',(18.038622830341,1.08870613E-09,
    -0.532719106117));
#3667 = CARTESIAN_POINT('',(18.022657050225,5.1090325E-10,0.489419697377
    ));
#3668 = CARTESIAN_POINT('',(18.022658066443,-6.29109421336,
    0.433864099921));
#3669 = CARTESIAN_POINT('',(15.552135027237,-12.5820997336,
    0.378308649047));
#3670 = CARTESIAN_POINT('',(10.611155274366,-17.76457979112,
    0.322752943257));
#3671 = CARTESIAN_POINT('',(3.780268052614,-20.72993061147,
    0.267197524005));
#3672 = CARTESIAN_POINT('',(-3.780284256913,-20.73056503916,
    0.21164189081));
#3673 = CARTESIAN_POINT('',(-10.61112557998,-17.76424148239,
    0.156086358272));
#3674 = CARTESIAN_POINT('',(-15.55215070896,-12.58218186527,
    0.100530802462));
#3675 = CARTESIAN_POINT('',(-20.49316322488,-3.52036208E-09,
    -1.058030984817E-02));
#3676 = CARTESIAN_POINT('',(-15.55215076445,12.582181880021,
    -0.121691422159));
#3677 = CARTESIAN_POINT('',(-10.61112515121,17.764240781941,
    -0.177246977971));
#3678 = CARTESIAN_POINT('',(-3.780285742866,20.73056726467,
    -0.232802510497));
#3679 = CARTESIAN_POINT('',(3.780271160507,20.729927347035,
    -0.288358143715));
#3680 = CARTESIAN_POINT('',(10.611151166567,17.764582248912,
    -0.343913562943));
#3681 = CARTESIAN_POINT('',(15.552138469715,12.582098936599,
    -0.399469268747));
#3682 = CARTESIAN_POINT('',(18.022656384362,6.291094214506,
    -0.455024719618));
#3683 = CARTESIAN_POINT('',(18.022657400628,6.3857724E-10,
    -0.510580317073));
#3684 = CARTESIAN_POINT('',(18.000001434982,-8.704E-14,0.502499999998));
#3685 = CARTESIAN_POINT('',(18.00000247521,-6.283185870701,
    0.446944444439));
#3686 = CARTESIAN_POINT('',(15.532584990816,-12.56628315556,
    0.39138888889));
#3687 = CARTESIAN_POINT('',(10.597816337163,-17.74224911026,
    0.335833333331));
#3688 = CARTESIAN_POINT('',(3.775516275617,-20.70387098728,
    0.280277777772));
#3689 = CARTESIAN_POINT('',(-3.775532548138,-20.70450595233,
    0.224722222223));
#3690 = CARTESIAN_POINT('',(-10.59778657495,-17.74191060482,
    0.169166666663));
#3691 = CARTESIAN_POINT('',(-15.53260068137,-12.56636526039,
    0.113611111109));
#3692 = CARTESIAN_POINT('',(-20.46740203007,-2.93472922E-09,
    2.499999997689E-03));
#3693 = CARTESIAN_POINT('',(-15.53260073736,12.566365276515,
    -0.108611111114));
#3694 = CARTESIAN_POINT('',(-10.59778613482,17.741909888392,
    -0.164166666671));
#3695 = CARTESIAN_POINT('',(-3.775534068114,20.704508231073,
    -0.219722222218));
#3696 = CARTESIAN_POINT('',(3.775519458855,20.703867644887,
    -0.275277777792));
#3697 = CARTESIAN_POINT('',(10.597812132727,17.742251625873,
    -0.330833333324));
#3698 = CARTESIAN_POINT('',(15.532588516073,12.566282338576,
    -0.386388888898));
#3699 = CARTESIAN_POINT('',(18.000000753494,6.283185870697,
    -0.441944444444));
#3700 = CARTESIAN_POINT('',(18.000001793727,-1.7199E-13,-0.497500000003)
  );
#3701 = ADVANCED_FACE('',(#3702),#3835,.F.);
#3702 = FACE_BOUND('',#3703,.F.);
#3703 = EDGE_LOOP('',(#3704,#3823,#3833,#3834));
#3704 = ORIENTED_EDGE('',*,*,#3705,.T.);
#3705 = EDGE_CURVE('',#3074,#3706,#3708,.T.);
#3706 = VERTEX_POINT('',#3707);
#3707 = CARTESIAN_POINT('',(18.029554800291,6.668099191258E-10,
    -1.529998512551));
#3708 = B_SPLINE_CURVE_WITH_KNOTS('',8,(#3709,#3710,#3711,#3712,#3713,
    #3714,#3715,#3716,#3717,#3718,#3719,#3720,#3721,#3722,#3723,#3724,
    #3725,#3726,#3727,#3728,#3729,#3730,#3731,#3732,#3733,#3734,#3735,
    #3736,#3737,#3738,#3739,#3740,#3741,#3742,#3743,#3744,#3745,#3746,
    #3747,#3748,#3749,#3750,#3751,#3752,#3753,#3754,#3755,#3756,#3757,
    #3758,#3759,#3760,#3761,#3762,#3763,#3764,#3765,#3766,#3767,#3768,
    #3769,#3770,#3771,#3772,#3773,#3774,#3775,#3776,#3777,#3778,#3779,
    #3780,#3781,#3782,#3783,#3784,#3785,#3786,#3787,#3788,#3789,#3790,
    #3791,#3792,#3793,#3794,#3795,#3796,#3797,#3798,#3799,#3800,#3801,
    #3802,#3803,#3804,#3805,#3806,#3807,#3808,#3809,#3810,#3811,#3812,
    #3813,#3814,#3815,#3816,#3817,#3818,#3819,#3820,#3821,#3822),
  .UNSPECIFIED.,.F.,.F.,(9,7,7,7,7,7,7,7,7,7,7,7,7,7,7,7,9),(0.,
    2.76014722246E-02,3.360179355682E-02,0.10680368339,0.194403111156,
    0.2864012442,0.375600245545,0.451601844256,0.500404200767,
    0.511804827287,0.537406201345,0.631803595419,0.705805359386,
    0.812596688805,0.885798532899,0.971398479137,1.),.UNSPECIFIED.);
#3709 = CARTESIAN_POINT('',(18.029555119175,5.000586611459E-10,
    -2.529998489541));
#3710 = CARTESIAN_POINT('',(18.029555076119,0.390825553398,
    -2.526548499652));
#3711 = CARTESIAN_POINT('',(18.019872768062,0.781651734354,
    -2.523098505762));
#3712 = CARTESIAN_POINT('',(18.000508232645,1.172197788473,
    -2.519648508826));
#3713 = CARTESIAN_POINT('',(17.971471183083,1.56218380227,
    -2.516198509696));
#3714 = CARTESIAN_POINT('',(17.932781008165,1.951330703677,
    -2.512748509123));
#3715 = CARTESIAN_POINT('',(17.884466772252,2.33936026204,
    -2.509298507754));
#3716 = CARTESIAN_POINT('',(17.826567215282,2.725995088118,
    -2.505848506133));
#3717 = CARTESIAN_POINT('',(17.744470651554,3.194646379804,-2.5016485047
    ));
#3718 = CARTESIAN_POINT('',(17.729359842582,3.278255172578,
    -2.500898504706));
#3719 = CARTESIAN_POINT('',(17.713798822177,3.361782180122,
    -2.500148504725));
#3720 = CARTESIAN_POINT('',(17.697788107946,3.4452245743,-2.499398504761
    ));
#3721 = CARTESIAN_POINT('',(17.681328238776,3.52857953112,
    -2.498648504817));
#3722 = CARTESIAN_POINT('',(17.664419774832,3.611844230739,
    -2.497898504897));
#3723 = CARTESIAN_POINT('',(17.647063297561,3.695015857458,
    -2.497148505006));
#3724 = CARTESIAN_POINT('',(17.412058043332,4.791587552601,
    -2.487248757167));
#3725 = CARTESIAN_POINT('',(17.128250241906,5.79089338364,
    -2.478098304185));
#3726 = CARTESIAN_POINT('',(16.778938370668,6.770781664612,
    -2.468948177418));
#3727 = CARTESIAN_POINT('',(16.365710249391,7.726249682358,
    -2.459798455703));
#3728 = CARTESIAN_POINT('',(15.890582654169,8.652495000467,
    -2.45064874139));
#3729 = CARTESIAN_POINT('',(15.355981923223,9.544908535458,
    -2.44149863577));
#3730 = CARTESIAN_POINT('',(14.764761666709,10.399085147474,
    -2.432348214011));
#3731 = CARTESIAN_POINT('',(13.348990925858,12.182278842682,
    -2.41224918773));
#3732 = CARTESIAN_POINT('',(12.501219148952,13.093223506542,
    -2.401298142993));
#3733 = CARTESIAN_POINT('',(11.582653342208,13.936409019094,
    -2.390347861401));
#3734 = CARTESIAN_POINT('',(10.599684469692,14.705479080806,
    -2.379398534346));
#3735 = CARTESIAN_POINT('',(9.559273800333,15.394857203866,
    -2.368449201694));
#3736 = CARTESIAN_POINT('',(8.468912773487,15.999702434211,
    -2.357498904525));
#3737 = CARTESIAN_POINT('',(7.336652296864,16.515961402308,
    -2.346547837557));
#3738 = CARTESIAN_POINT('',(4.947229022203,17.386390969306,
    -2.32409935226));
#3739 = CARTESIAN_POINT('',(3.686195933979,17.731285477746,
    -2.312598006654));
#3740 = CARTESIAN_POINT('',(2.398181410945,17.971456562299,
    -2.301097642591));
#3741 = CARTESIAN_POINT('',(1.093368194621,18.104567615905,
    -2.289598502944));
#3742 = CARTESIAN_POINT('',(-0.217981061727,18.129451523396,-2.278099363
    ));
#3743 = CARTESIAN_POINT('',(-1.525537836494,18.046031848408,
    -2.266598998133));
#3744 = CARTESIAN_POINT('',(-2.818912195596,17.855402773966,
    -2.255097651436));
#3745 = CARTESIAN_POINT('',(-5.317780729213,17.273719101099,
    -2.232449226623));
#3746 = CARTESIAN_POINT('',(-6.525204569445,16.888833902788,
    -2.221298059659));
#3747 = CARTESIAN_POINT('',(-7.700382332284,16.407573049748,
    -2.210147734615));
#3748 = CARTESIAN_POINT('',(-8.834366322515,15.833184191777,
    -2.198998464381));
#3749 = CARTESIAN_POINT('',(-9.918707958494,15.16982495513,
    -2.187849200264));
#3750 = CARTESIAN_POINT('',(-10.94543214114,14.422501554815,
    -2.176698892172));
#3751 = CARTESIAN_POINT('',(-11.90707603236,13.597122844588,
    -2.165547749225));
#3752 = CARTESIAN_POINT('',(-13.55487100397,11.936851272546,
    -2.144898842188));
#3753 = CARTESIAN_POINT('',(-14.26091560865,11.121249523333,
    -2.13539833118));
#3754 = CARTESIAN_POINT('',(-14.91069077131,10.258100667655,
    -2.125898201252));
#3755 = CARTESIAN_POINT('',(-15.50049494978,9.351968882881,
    -2.11639854351));
#3756 = CARTESIAN_POINT('',(-16.02709582837,8.407704468178,
    -2.106898878744));
#3757 = CARTESIAN_POINT('',(-16.48770970763,7.430428388417,
    -2.097398729204));
#3758 = CARTESIAN_POINT('',(-16.88002480057,6.425543306914,
    -2.087898190153));
#3759 = CARTESIAN_POINT('',(-17.40918844497,4.739457316999,
    -2.072298537312));
#3760 = CARTESIAN_POINT('',(-17.58723213351,4.071069554904,
    -2.066198476533));
#3761 = CARTESIAN_POINT('',(-17.73592996253,3.395098301291,
    -2.060098456935));
#3762 = CARTESIAN_POINT('',(-17.85491095494,2.713049305008,
    -2.053998490378));
#3763 = CARTESIAN_POINT('',(-17.94389736087,2.026442626001,
    -2.047898525801));
#3764 = CARTESIAN_POINT('',(-18.00270288843,1.336812221009,
    -2.041798511896));
#3765 = CARTESIAN_POINT('',(-18.03123449985,0.645706072151,
    -2.035698459121));
#3766 = CARTESIAN_POINT('',(-18.02909205955,-0.206740837661,
    -2.028173501363));
#3767 = CARTESIAN_POINT('',(-18.02703451822,-0.368164395939,
    -2.026748501612));
#3768 = CARTESIAN_POINT('',(-18.02332519829,-0.529564081926,
    -2.025323501792));
#3769 = CARTESIAN_POINT('',(-18.01796443148,-0.690920173269,
    -2.023898501895));
#3770 = CARTESIAN_POINT('',(-18.01095283174,-0.852212959767,
    -2.022473501909));
#3771 = CARTESIAN_POINT('',(-18.00229129521,-1.013422743367,
    -2.021048501816));
#3772 = CARTESIAN_POINT('',(-17.99198100029,-1.174529838167,
    -2.019623501594));
#3773 = CARTESIAN_POINT('',(-17.95317131208,-1.697023681117,
    -2.01499850307));
#3774 = CARTESIAN_POINT('',(-17.91801221052,-2.057916199632,
    -2.011798504199));
#3775 = CARTESIAN_POINT('',(-17.87456271543,-2.417968808521,
    -2.008598504648));
#3776 = CARTESIAN_POINT('',(-17.8228465399,-2.776959296688,-2.0053985045
    ));
#3777 = CARTESIAN_POINT('',(-17.76289449754,-3.134666559386,
    -2.002198503883));
#3778 = CARTESIAN_POINT('',(-17.69474450248,-3.490870598214,
    -1.998998502966));
#3779 = CARTESIAN_POINT('',(-17.61844156936,-3.84535252112,
    -1.995798501964));
#3780 = CARTESIAN_POINT('',(-17.22282459193,-5.497787668137,
    -1.980799442367));
#3781 = CARTESIAN_POINT('',(-16.80140563145,-6.771598507087,
    -1.96899788917));
#3782 = CARTESIAN_POINT('',(-16.27241406301,-8.007990073638,
    -1.957197460759));
#3783 = CARTESIAN_POINT('',(-15.63985290474,-9.196405302092,
    -1.945398437197));
#3784 = CARTESIAN_POINT('',(-14.90884961907,-10.32693552768,
    -1.93359942621));
#3785 = CARTESIAN_POINT('',(-14.0855705367,-11.39028296344,
    -1.921799031343));
#3786 = CARTESIAN_POINT('',(-13.17729514707,-12.37781717278,
    -1.909997521445));
#3787 = CARTESIAN_POINT('',(-11.42074927854,-13.99033443463,
    -1.888948805974));
#3788 = CARTESIAN_POINT('',(-10.60171786454,-14.64773218885,
    -1.879698356253));
#3789 = CARTESIAN_POINT('',(-9.739611207356,-15.25016979896,
    -1.870448235687));
#3790 = CARTESIAN_POINT('',(-8.838761805501,-15.79438492466,
    -1.861198527532));
#3791 = CARTESIAN_POINT('',(-7.903745622332,-16.27754585011,
    -1.851948815369));
#3792 = CARTESIAN_POINT('',(-6.939369546661,-16.69723351032,
    -1.84269868342));
#3793 = CARTESIAN_POINT('',(-5.950680153945,-17.05146158069,
    -1.833448216704));
#3794 = CARTESIAN_POINT('',(-3.488809956081,-17.75329604992,
    -1.810850317996));
#3795 = CARTESIAN_POINT('',(-1.994365939085,-18.0286224032,
    -1.797497331003));
#3796 = CARTESIAN_POINT('',(-0.47599968441,-18.1598676561,
    -1.784146856917));
#3797 = CARTESIAN_POINT('',(1.050043357637,-18.14493404393,
    -1.770798498666));
#3798 = CARTESIAN_POINT('',(2.567621968891,-17.98373373232,
    -1.757450140945));
#3799 = CARTESIAN_POINT('',(4.060712818318,-17.67821597088,
    -1.744099668171));
#3800 = CARTESIAN_POINT('',(5.51342089609,-17.23233848663,
    -1.730746682822));
#3801 = CARTESIAN_POINT('',(7.867436386638,-16.25554527253,
    -1.708248771223));
#3802 = CARTESIAN_POINT('',(8.798772096272,-15.79535830517,
    -1.699098329484));
#3803 = CARTESIAN_POINT('',(9.699141756755,-15.27426949376,
    -1.689948204772));
#3804 = CARTESIAN_POINT('',(10.563912747589,-14.69474650691,
    -1.680798477646));
#3805 = CARTESIAN_POINT('',(11.388727360814,-14.05964287918,
    -1.671648754194));
#3806 = CARTESIAN_POINT('',(12.169492508999,-13.3721802429,
    -1.662498639946));
#3807 = CARTESIAN_POINT('',(12.902393298111,-12.63596375721,
    -1.653348213907));
#3808 = CARTESIAN_POINT('',(14.38089884529,-10.94183221215,
    -1.633499110405));
#3809 = CARTESIAN_POINT('',(15.107823805103,-9.967265991994,
    -1.622798183246));
#3810 = CARTESIAN_POINT('',(15.759005800449,-8.937795382498,
    -1.61209794424));
#3811 = CARTESIAN_POINT('',(16.329674624072,-7.860343711842,
    -1.601398558646));
#3812 = CARTESIAN_POINT('',(16.815851392737,-6.74222155683,
    -1.590699163082));
#3813 = CARTESIAN_POINT('',(17.214304159506,-5.591099032004,
    -1.579998895817));
#3814 = CARTESIAN_POINT('',(17.522597151238,-4.415023138682,
    -1.569297928202));
#3815 = CARTESIAN_POINT('',(17.811618467687,-2.824015653532,
    -1.555023495906));
#3816 = CARTESIAN_POINT('',(17.873774281751,-2.423692171303,
    -1.551448494265));
#3817 = CARTESIAN_POINT('',(17.925645260488,-2.021817163666,
    -1.547873492788));
#3818 = CARTESIAN_POINT('',(17.967186742768,-1.618699073909,
    -1.544298492048));
#3819 = CARTESIAN_POINT('',(17.998365219335,-1.214647352182,
    -1.540723492751));
#3820 = CARTESIAN_POINT('',(18.019158332805,-0.809972455502,
    -1.537148495735));
#3821 = CARTESIAN_POINT('',(18.029554877669,-0.404985847749,
    -1.533573501968));
#3822 = CARTESIAN_POINT('',(18.02955480029,3.332907283493E-10,
    -1.529998512554));
#3823 = ORIENTED_EDGE('',*,*,#3824,.T.);
#3824 = EDGE_CURVE('',#3706,#2352,#3825,.T.);
#3825 = ( BOUNDED_CURVE() B_SPLINE_CURVE(6,(#3826,#3827,#3828,#3829,
#3830,#3831,#3832),.UNSPECIFIED.,.F.,.F.) B_SPLINE_CURVE_WITH_KNOTS((7,7
),(0.,2.094395102393),.PIECEWISE_BEZIER_KNOTS.) CURVE() 
GEOMETRIC_REPRESENTATION_ITEM() RATIONAL_B_SPLINE_CURVE((1.056590953773,
    1.017435169568,0.996326512422,0.989390034249,0.996326512422,
1.017435169568,1.056590953773)) REPRESENTATION_ITEM('') );
#3826 = CARTESIAN_POINT('',(18.000000558049,-1.3385E-13,-1.5625));
#3827 = CARTESIAN_POINT('',(18.022656223345,2.5535807E-10,
    -1.549419784073));
#3828 = CARTESIAN_POINT('',(18.038621751894,4.3540812E-10,
    -1.527281066306));
#3829 = CARTESIAN_POINT('',(18.044392382368,5.0048471E-10,
    -1.500000056624));
#3830 = CARTESIAN_POINT('',(18.03862182149,4.3540099E-10,-1.47271903222)
  );
#3831 = CARTESIAN_POINT('',(18.022656349419,2.5534759E-10,
    -1.450580273724));
#3832 = CARTESIAN_POINT('',(18.000000717491,-1.4731E-13,-1.4375));
#3833 = ORIENTED_EDGE('',*,*,#2351,.T.);
#3834 = ORIENTED_EDGE('',*,*,#3320,.F.);
#3835 = ( BOUNDED_SURFACE() B_SPLINE_SURFACE(6,9,(
    (#3836,#3837,#3838,#3839,#3840,#3841,#3842,#3843,#3844,#3845,#3846
      ,#3847,#3848,#3849,#3850,#3851,#3852)
    ,(#3853,#3854,#3855,#3856,#3857,#3858,#3859,#3860,#3861,#3862,#3863
      ,#3864,#3865,#3866,#3867,#3868,#3869)
    ,(#3870,#3871,#3872,#3873,#3874,#3875,#3876,#3877,#3878,#3879,#3880
      ,#3881,#3882,#3883,#3884,#3885,#3886)
    ,(#3887,#3888,#3889,#3890,#3891,#3892,#3893,#3894,#3895,#3896,#3897
      ,#3898,#3899,#3900,#3901,#3902,#3903)
    ,(#3904,#3905,#3906,#3907,#3908,#3909,#3910,#3911,#3912,#3913,#3914
      ,#3915,#3916,#3917,#3918,#3919,#3920)
    ,(#3921,#3922,#3923,#3924,#3925,#3926,#3927,#3928,#3929,#3930,#3931
      ,#3932,#3933,#3934,#3935,#3936,#3937)
    ,(#3938,#3939,#3940,#3941,#3942,#3943,#3944,#3945,#3946,#3947,#3948
      ,#3949,#3950,#3951,#3952,#3953,#3954
)),.UNSPECIFIED.,.F.,.F.,.F.) B_SPLINE_SURFACE_WITH_KNOTS((7,7),(10,7,10
    ),(0.,2.094395102393),(0.,3.181132565784,6.362265131567),
.UNSPECIFIED.) GEOMETRIC_REPRESENTATION_ITEM() RATIONAL_B_SPLINE_SURFACE
((
    (1.056590953773,1.056590953773,1.056590953773,1.056590953773
      ,1.056590953773,1.056590953773,1.056590953773,1.056590953773
      ,1.056590953773,1.056590953773,1.056590953773,1.056590953773
      ,1.056590953773,1.056590953773,1.056590953773,1.056590953773
      ,1.056590953773)
    ,(1.017435169568,1.017435169568,1.017435169568,1.017435169568
      ,1.017435169568,1.017435169568,1.017435169568,1.017435169568
      ,1.017435169568,1.017435169568,1.017435169568,1.017435169568
      ,1.017435169568,1.017435169568,1.017435169568,1.017435169568
      ,1.017435169568)
    ,(0.996326512422,0.996326512422,0.996326512422,0.996326512422
      ,0.996326512422,0.996326512422,0.996326512422,0.996326512422
      ,0.996326512422,0.996326512422,0.996326512422,0.996326512422
      ,0.996326512422,0.996326512422,0.996326512422,0.996326512422
      ,0.996326512422)
    ,(0.989390034249,0.989390034249,0.989390034249,0.989390034249
      ,0.989390034249,0.989390034249,0.989390034249,0.989390034249
      ,0.989390034249,0.989390034249,0.989390034249,0.989390034249
      ,0.989390034249,0.989390034249,0.989390034249,0.989390034249
      ,0.989390034249)
    ,(0.996326512422,0.996326512422,0.996326512422,0.996326512422
      ,0.996326512422,0.996326512422,0.996326512422,0.996326512422
      ,0.996326512422,0.996326512422,0.996326512422,0.996326512422
      ,0.996326512422,0.996326512422,0.996326512422,0.996326512422
      ,0.996326512422)
    ,(1.017435169568,1.017435169568,1.017435169568,1.017435169568
      ,1.017435169568,1.017435169568,1.017435169568,1.017435169568
      ,1.017435169568,1.017435169568,1.017435169568,1.017435169568
      ,1.017435169568,1.017435169568,1.017435169568,1.017435169568
      ,1.017435169568)
    ,(1.056590953773,1.056590953773,1.056590953773,1.056590953773
      ,1.056590953773,1.056590953773,1.056590953773,1.056590953773
      ,1.056590953773,1.056590953773,1.056590953773,1.056590953773
      ,1.056590953773,1.056590953773,1.056590953773,1.056590953773
,1.056590953773))) REPRESENTATION_ITEM('') SURFACE() );
#3836 = CARTESIAN_POINT('',(18.000000558048,-1.E-15,-1.5625));
#3837 = CARTESIAN_POINT('',(18.000001367119,-6.283185550675,
    -1.618055555557));
#3838 = CARTESIAN_POINT('',(15.532584591384,-12.56628242475,
    -1.673611111112));
#3839 = CARTESIAN_POINT('',(10.59781533023,-17.74224848612,
    -1.729166666664));
#3840 = CARTESIAN_POINT('',(3.775516437018,-20.70386956137,
    -1.784722222228));
#3841 = CARTESIAN_POINT('',(-3.775532524738,-20.704505151,
    -1.840277777775));
#3842 = CARTESIAN_POINT('',(-10.59778598626,-17.74190962157,
    -1.895833333335));
#3843 = CARTESIAN_POINT('',(-15.53259989647,-12.56636462214,
    -1.951388888889));
#3844 = CARTESIAN_POINT('',(-20.46740098761,-2.28231704E-09,
    -2.062500000001));
#3845 = CARTESIAN_POINT('',(-15.53259994002,12.566364634682,
    -2.173611111112));
#3846 = CARTESIAN_POINT('',(-10.59778564394,17.741909064343,
    -2.229166666668));
#3847 = CARTESIAN_POINT('',(-3.775533706945,20.704506923364,
    -2.284722222218));
#3848 = CARTESIAN_POINT('',(3.775518912876,20.703866961716,
    -2.340277777787));
#3849 = CARTESIAN_POINT('',(10.597812060109,17.742250442724,
    -2.395833333326));
#3850 = CARTESIAN_POINT('',(15.532587333251,12.566281789308,
    -2.451388888894));
#3851 = CARTESIAN_POINT('',(18.000000028006,6.283185550676,
    -2.506944444443));
#3852 = CARTESIAN_POINT('',(18.000000837073,1.1219E-13,-2.562500000001)
  );
#3853 = CARTESIAN_POINT('',(18.022656223345,2.5549226E-10,
    -1.549419784073));
#3854 = CARTESIAN_POINT('',(18.022657056694,-6.291093913973,
    -1.604975381527));
#3855 = CARTESIAN_POINT('',(15.552134596041,-12.58209906277,
    -1.660530832407));
#3856 = CARTESIAN_POINT('',(10.611154399332,-17.76457916619,
    -1.716086538188));
#3857 = CARTESIAN_POINT('',(3.780268151946,-20.7299293305,
    -1.771641957448));
#3858 = CARTESIAN_POINT('',(-3.78028421071,-20.73056425196,
    -1.82719759064));
#3859 = CARTESIAN_POINT('',(-10.61112503616,-17.7642405732,
    -1.882753123179));
#3860 = CARTESIAN_POINT('',(-15.55214997333,-12.58218126719,
    -1.938308678988));
#3861 = CARTESIAN_POINT('',(-20.49316224882,-2.71381673E-09,
    -2.049419791298));
#3862 = CARTESIAN_POINT('',(-15.55215001862,12.58218127955,
    -2.160530903609));
#3863 = CARTESIAN_POINT('',(-10.61112468423,17.764239998942,
    -2.21608645942));
#3864 = CARTESIAN_POINT('',(-3.780285428997,20.73056607717,
    -2.271641991948));
#3865 = CARTESIAN_POINT('',(3.780270701092,20.729926653258,
    -2.327197625163));
#3866 = CARTESIAN_POINT('',(10.611151030812,17.764581181666,
    -2.382753044396));
#3867 = CARTESIAN_POINT('',(15.552137419438,12.582098408879,
    -2.438308750195));
#3868 = CARTESIAN_POINT('',(18.022655677322,6.291093914614,
    -2.493864201069));
#3869 = CARTESIAN_POINT('',(18.022656510712,3.833562E-10,-2.549419798523
    ));
#3870 = CARTESIAN_POINT('',(18.038621751894,4.3554307E-10,
    -1.527281066306));
#3871 = CARTESIAN_POINT('',(18.038622626247,-6.296666967377,
    -1.582836693285));
#3872 = CARTESIAN_POINT('',(15.565911517471,-12.59324511654,
    -1.6383920704));
#3873 = CARTESIAN_POINT('',(10.62055453986,-17.78031565165,
    -1.693947882049));
#3874 = CARTESIAN_POINT('',(3.783616666793,-20.74829378635,
    -1.749503205253));
#3875 = CARTESIAN_POINT('',(-3.783632724254,-20.74892817238,
    -1.805058893162));
#3876 = CARTESIAN_POINT('',(-10.62052511992,-17.77997728716,
    -1.860614409478));
#3877 = CARTESIAN_POINT('',(-15.56592698548,-12.59332731634,
    -1.916169965466));
#3878 = CARTESIAN_POINT('',(-20.51131630662,-3.08524667E-09,
    -2.027281078622));
#3879 = CARTESIAN_POINT('',(-15.56592703329,12.593327328949,
    -2.138392191778));
#3880 = CARTESIAN_POINT('',(-10.62052475111,17.779976684436,
    -2.193947747769));
#3881 = CARTESIAN_POINT('',(-3.783634002882,20.748930087186,
    -2.249503264073));
#3882 = CARTESIAN_POINT('',(3.783619340706,20.748290977651,
    -2.305058952005));
#3883 = CARTESIAN_POINT('',(10.620551005421,17.780317766404,
    -2.360614275183));
#3884 = CARTESIAN_POINT('',(15.565914479299,12.593244430882,
    -2.41617008685));
#3885 = CARTESIAN_POINT('',(18.038621178955,6.296666968468,
    -2.471725463959));
#3886 = CARTESIAN_POINT('',(18.03862205338,6.5342912E-10,-2.527281090938
    ));
#3887 = CARTESIAN_POINT('',(18.044392382368,5.0061274E-10,
    -1.500000056624));
#3888 = CARTESIAN_POINT('',(18.044393307194,-6.298681311341,
    -1.555555694274));
#3889 = CARTESIAN_POINT('',(15.570891035849,-12.5972737993,
    -1.611111044728));
#3890 = CARTESIAN_POINT('',(10.623952231666,-17.78600345903,
    -1.666666894641));
#3891 = CARTESIAN_POINT('',(3.78482691119,-20.75493155695,
    -1.722222183128));
#3892 = CARTESIAN_POINT('',(-3.784842996683,-20.75556565312,
    -1.777777890813));
#3893 = CARTESIAN_POINT('',(-10.6239227267,-17.78566523251,
    -1.833333401265));
#3894 = CARTESIAN_POINT('',(-15.5709065961,-12.59735598315,
    -1.888888957318));
#3895 = CARTESIAN_POINT('',(-20.51787797293,-3.32010767E-09,
    -2.00000007078));
#3896 = CARTESIAN_POINT('',(-15.57090664674,12.597355996403,
    -2.111111184241));
#3897 = CARTESIAN_POINT('',(-10.6239223367,17.785664594945,
    -2.166666740298));
#3898 = CARTESIAN_POINT('',(-3.784844349215,20.755567678408,
    -2.222222250737));
#3899 = CARTESIAN_POINT('',(3.784829739301,20.754928586178,
    -2.277777958447));
#3900 = CARTESIAN_POINT('',(10.623948493152,17.78600569588,
    -2.333333246906));
#3901 = CARTESIAN_POINT('',(15.570894168537,12.597273074157,
    -2.388889096838));
#3902 = CARTESIAN_POINT('',(18.044391776343,6.298681312595,
    -2.444444447285));
#3903 = CARTESIAN_POINT('',(18.044392701253,7.5103682E-10,
    -2.500000084936));
#3904 = CARTESIAN_POINT('',(18.03862182149,4.3553594E-10,-1.47271903222)
  );
#3905 = CARTESIAN_POINT('',(18.038622796744,-6.296666997744,
    -1.528274659199));
#3906 = CARTESIAN_POINT('',(15.565911421567,-12.5932452169,
    -1.583830036314));
#3907 = CARTESIAN_POINT('',(10.620554794994,-17.78031561539,
    -1.639385847962));
#3908 = CARTESIAN_POINT('',(3.783616530654,-20.74829404852,
    -1.694941171168));
#3909 = CARTESIAN_POINT('',(-3.783632668781,-20.74892816192,
    -1.750496859076));
#3910 = CARTESIAN_POINT('',(-10.62052519249,-17.77997740765,
    -1.806052375392));
#3911 = CARTESIAN_POINT('',(-15.56592705783,-12.59332737629,
    -1.86160793138));
#3912 = CARTESIAN_POINT('',(-20.51131640554,-3.36996853E-09,
    -1.972719044536));
#3913 = CARTESIAN_POINT('',(-15.56592711108,12.593327390464,
    -2.083830157692));
#3914 = CARTESIAN_POINT('',(-10.62052478099,17.779976735437,
    -2.139385713684));
#3915 = CARTESIAN_POINT('',(-3.783634094846,20.748930297769,
    -2.194941229987));
#3916 = CARTESIAN_POINT('',(3.783619513338,20.748290915612,
    -2.25049691792));
#3917 = CARTESIAN_POINT('',(10.620550852727,17.780317974158,
    -2.306052241096));
#3918 = CARTESIAN_POINT('',(15.565914725343,12.593244451991,
    -2.361608052764));
#3919 = CARTESIAN_POINT('',(18.038621182447,6.296666998835,
    -2.417163429873));
#3920 = CARTESIAN_POINT('',(18.038622157774,6.5342199E-10,
    -2.472719056852));
#3921 = CARTESIAN_POINT('',(18.022656349419,2.5548876E-10,
    -1.450580273724));
#3922 = CARTESIAN_POINT('',(18.022657365552,-6.291093968984,
    -1.506135871177));
#3923 = CARTESIAN_POINT('',(15.552134422311,-12.58209924457,
    -1.561691322058));
#3924 = CARTESIAN_POINT('',(10.61115486151,-17.7645791005,
    -1.617247027838));
#3925 = CARTESIAN_POINT('',(3.780267905327,-20.72992980542,
    -1.672802447099));
#3926 = CARTESIAN_POINT('',(-3.78028411022,-20.73056423302,
    -1.728358080289));
#3927 = CARTESIAN_POINT('',(-10.61112516762,-17.76424079148,
    -1.783913612829));
#3928 = CARTESIAN_POINT('',(-15.5521501044,-12.58218137579,
    -1.839469168638));
#3929 = CARTESIAN_POINT('',(-20.49316242801,-3.22945107E-09,
    -1.950580280948));
#3930 = CARTESIAN_POINT('',(-15.55215015953,12.582181390986,
    -2.061691393259));
#3931 = CARTESIAN_POINT('',(-10.61112473835,17.764240091332,
    -2.117246949071));
#3932 = CARTESIAN_POINT('',(-3.78028559559,20.730566458641,
    -2.172802481597));
#3933 = CARTESIAN_POINT('',(3.780271013816,20.729926540873,
    -2.228358114815));
#3934 = CARTESIAN_POINT('',(10.611150754208,17.764581558014,
    -2.283913534044));
#3935 = CARTESIAN_POINT('',(15.552137865147,12.58209844712,
    -2.339469239846));
#3936 = CARTESIAN_POINT('',(18.022655683649,6.291093969624,
    -2.395024690719));
#3937 = CARTESIAN_POINT('',(18.022656699822,3.8334571E-10,
    -2.450580288173));
#3938 = CARTESIAN_POINT('',(18.000000717491,-4.36E-15,-1.4375));
#3939 = CARTESIAN_POINT('',(18.000001757724,-6.283185620245,
    -1.493055555557));
#3940 = CARTESIAN_POINT('',(15.532584371672,-12.56628265467,
    -1.548611111112));
#3941 = CARTESIAN_POINT('',(10.597815914734,-17.74224840305,
    -1.604166666663));
#3942 = CARTESIAN_POINT('',(3.775516125126,-20.70387016199,
    -1.659722222229));
#3943 = CARTESIAN_POINT('',(-3.775532397652,-20.70450512705,
    -1.715277777774));
#3944 = CARTESIAN_POINT('',(-10.59778615251,-17.74190989762,
    -1.770833333336));
#3945 = CARTESIAN_POINT('',(-15.53260006224,-12.56636475949,
    -1.82638888889));
#3946 = CARTESIAN_POINT('',(-20.46740121423,-2.93446886E-09,
    -1.937500000001));
#3947 = CARTESIAN_POINT('',(-15.53260011822,12.566364775612,
    -2.048611111112));
#3948 = CARTESIAN_POINT('',(-10.59778571238,17.741909181186,
    -2.104166666669));
#3949 = CARTESIAN_POINT('',(-3.775533917633,20.7045074058,
    -2.159722222217));
#3950 = CARTESIAN_POINT('',(3.775519308371,20.703866819587,
    -2.215277777789));
#3951 = CARTESIAN_POINT('',(10.597811710293,17.742250918681,
    -2.270833333324));
#3952 = CARTESIAN_POINT('',(15.53258789693,12.56628183767,
    -2.326388888896));
#3953 = CARTESIAN_POINT('',(18.000000036007,6.283185620247,
    -2.381944444443));
#3954 = CARTESIAN_POINT('',(18.000001076236,9.874E-14,-2.437500000001));
#3955 = ADVANCED_FACE('',(#3956),#4080,.F.);
#3956 = FACE_BOUND('',#3957,.F.);
#3957 = EDGE_LOOP('',(#3958,#4068,#4078,#4079));
#3958 = ORIENTED_EDGE('',*,*,#3959,.F.);
#3959 = EDGE_CURVE('',#3461,#3706,#3960,.T.);
#3960 = B_SPLINE_CURVE_WITH_KNOTS('',8,(#3961,#3962,#3963,#3964,#3965,
    #3966,#3967,#3968,#3969,#3970,#3971,#3972,#3973,#3974,#3975,#3976,
    #3977,#3978,#3979,#3980,#3981,#3982,#3983,#3984,#3985,#3986,#3987,
    #3988,#3989,#3990,#3991,#3992,#3993,#3994,#3995,#3996,#3997,#3998,
    #3999,#4000,#4001,#4002,#4003,#4004,#4005,#4006,#4007,#4008,#4009,
    #4010,#4011,#4012,#4013,#4014,#4015,#4016,#4017,#4018,#4019,#4020,
    #4021,#4022,#4023,#4024,#4025,#4026,#4027,#4028,#4029,#4030,#4031,
    #4032,#4033,#4034,#4035,#4036,#4037,#4038,#4039,#4040,#4041,#4042,
    #4043,#4044,#4045,#4046,#4047,#4048,#4049,#4050,#4051,#4052,#4053,
    #4054,#4055,#4056,#4057,#4058,#4059,#4060,#4061,#4062,#4063,#4064,
    #4065,#4066,#4067),.UNSPECIFIED.,.F.,.F.,(9,7,7,7,7,7,7,7,7,7,7,7,7,
    7,7,9),(0.,2.520209252271E-02,3.280272289808E-02,0.109206513331,
    0.192009445099,0.288808694216,0.373611275438,0.454414560837,
    0.50001817053,0.550822065646,0.56122294082,0.606826651026,
    0.729208472715,0.79001274969,0.907599288088,1.),.UNSPECIFIED.);
#3961 = CARTESIAN_POINT('',(18.029554481405,1.666471405315E-10,
    -0.529998535566));
#3962 = CARTESIAN_POINT('',(18.029554542208,-0.356840803917,
    -0.533148526511));
#3963 = CARTESIAN_POINT('',(18.021482986252,-0.713682008272,
    -0.536298520788));
#3964 = CARTESIAN_POINT('',(18.005339835713,-1.070310028575,
    -0.539448517671));
#3965 = CARTESIAN_POINT('',(17.981131841219,-1.426511814677,
    -0.542598516505));
#3966 = CARTESIAN_POINT('',(17.948872481852,-1.782074850602,
    -0.545748516705));
#3967 = CARTESIAN_POINT('',(17.908581965146,-2.136787154547,
    -0.548898517758));
#3968 = CARTESIAN_POINT('',(17.860287227086,-2.49043727888,
    -0.552048519219));
#3969 = CARTESIAN_POINT('',(17.787053037178,-2.94908673864,
    -0.556148520669));
#3970 = CARTESIAN_POINT('',(17.769359177529,-3.055243410474,
    -0.557098520627));
#3971 = CARTESIAN_POINT('',(17.750941275061,-3.161278554507,
    -0.558048520578));
#3972 = CARTESIAN_POINT('',(17.731800306552,-3.267186409716,
    -0.558998520515));
#3973 = CARTESIAN_POINT('',(17.711937303667,-3.372961225206,
    -0.559948520429));
#3974 = CARTESIAN_POINT('',(17.69135335295,-3.478597260202,
    -0.560898520311));
#3975 = CARTESIAN_POINT('',(17.670049595831,-3.584088784054,
    -0.561848520154));
#3976 = CARTESIAN_POINT('',(17.426651920762,-4.748351995332,
    -0.572348204277));
#3977 = CARTESIAN_POINT('',(17.132640751576,-5.792193097053,
    -0.581898761111));
#3978 = CARTESIAN_POINT('',(16.767217201925,-6.81499079058,
    -0.59144891603));
#3979 = CARTESIAN_POINT('',(16.332184795387,-7.811053948696,
    -0.600998571665));
#3980 = CARTESIAN_POINT('',(15.829854378173,-8.774931103123,
    -0.61054821945));
#3981 = CARTESIAN_POINT('',(15.263019129731,-9.701401464716,
    -0.62009835197));
#3982 = CARTESIAN_POINT('',(14.634977304039,-10.58548876853,
    -0.629648875897));
#3983 = CARTESIAN_POINT('',(13.206825201317,-12.3296102925,
    -0.649548001887));
#3984 = CARTESIAN_POINT('',(12.396535939778,-13.18163922336,
    -0.659898790994));
#3985 = CARTESIAN_POINT('',(11.523637030177,-13.97253902295,
    -0.670249003443));
#3986 = CARTESIAN_POINT('',(10.593564405343,-14.6969889324,
    -0.680598494205));
#3987 = CARTESIAN_POINT('',(9.612209533013,-15.35029235922,
    -0.690947989852));
#3988 = CARTESIAN_POINT('',(8.585890842674,-15.9283450576,
    -0.701298216012));
#3989 = CARTESIAN_POINT('',(7.521374863975,-16.42767227708,
    -0.71164902504));
#3990 = CARTESIAN_POINT('',(5.145357488289,-17.3340299666,
    -0.734097430334));
#3991 = CARTESIAN_POINT('',(3.822015137973,-17.71138470802,
    -0.74619915931));
#3992 = CARTESIAN_POINT('',(2.467636056628,-17.9730325271,-0.75829962725
    ));
#3993 = CARTESIAN_POINT('',(1.094068150627,-18.11615771164,
    -0.770398522021));
#3994 = CARTESIAN_POINT('',(-0.286741245255,-18.13937453946,
    -0.782497417138));
#3995 = CARTESIAN_POINT('',(-1.662764864012,-18.04262084865,
    -0.794597886005));
#3996 = CARTESIAN_POINT('',(-3.021902051672,-17.8272660526,
    -0.806699616204));
#3997 = CARTESIAN_POINT('',(-5.517202540205,-17.20660281434,
    -0.829397960316));
#3998 = CARTESIAN_POINT('',(-6.660540136923,-16.82804135568,
    -0.839998870825));
#3999 = CARTESIAN_POINT('',(-7.773849035575,-16.36272871687,
    -0.850599125313));
#4000 = CARTESIAN_POINT('',(-8.849470293076,-15.81351904567,
    -0.861198557699));
#4001 = CARTESIAN_POINT('',(-9.880155068583,-15.18401030547,
    -0.871797984624));
#4002 = CARTESIAN_POINT('',(-10.85904538698,-14.47849891459,
    -0.882398223866));
#4003 = CARTESIAN_POINT('',(-11.77970273675,-13.70201986395,
    -0.892999112428));
#4004 = CARTESIAN_POINT('',(-13.45227467576,-12.05861235768,
    -0.913698064838));
#4005 = CARTESIAN_POINT('',(-14.21030771826,-11.19747223095,
    -0.923798759784));
#4006 = CARTESIAN_POINT('',(-14.90511000835,-10.28209103901,
    -0.933898938251));
#4007 = CARTESIAN_POINT('',(-15.53219975613,-9.317931994411,
    -0.943998476402));
#4008 = CARTESIAN_POINT('',(-16.08769411512,-8.310822159162,
    -0.954098022761));
#4009 = CARTESIAN_POINT('',(-16.56827956177,-7.266930140223,
    -0.964198223902));
#4010 = CARTESIAN_POINT('',(-16.97124554271,-6.192781737562,
    -0.974298950534));
#4011 = CARTESIAN_POINT('',(-17.47706538412,-4.47592655302,
    -0.990098525014));
#4012 = CARTESIAN_POINT('',(-17.6341989619,-3.849062755866,
    -0.995798528379));
#4013 = CARTESIAN_POINT('',(-17.76562322163,-3.215943762482,
    -1.001498532031));
#4014 = CARTESIAN_POINT('',(-17.87105085047,-2.577801508154,
    -1.007198534519));
#4015 = CARTESIAN_POINT('',(-17.95026612406,-1.935878254306,
    -1.012898534969));
#4016 = CARTESIAN_POINT('',(-18.00312490645,-1.2914265885,
    -1.018598533086));
#4017 = CARTESIAN_POINT('',(-18.02955465018,-0.645709424438,
    -1.024298529151));
#4018 = CARTESIAN_POINT('',(-18.02955439911,0.719341164409,
    -1.036348473668));
#4019 = CARTESIAN_POINT('',(-17.99675414575,1.438695610793,
    -1.042698539197));
#4020 = CARTESIAN_POINT('',(-17.9311515396,2.156299017549,
    -1.049048556955));
#4021 = CARTESIAN_POINT('',(-17.83286061196,2.87040538545,
    -1.055398513941));
#4022 = CARTESIAN_POINT('',(-17.70210470267,3.579286123417,
    -1.061748472802));
#4023 = CARTESIAN_POINT('',(-17.53921417136,4.281229866913,
    -1.068098496022));
#4024 = CARTESIAN_POINT('',(-17.34462863893,4.97454302701,
    -1.074448569311));
#4025 = CARTESIAN_POINT('',(-17.07269202198,5.797380533823,
    -1.082098524638));
#4026 = CARTESIAN_POINT('',(-17.02517497446,5.936778615438,
    -1.083398524977));
#4027 = CARTESIAN_POINT('',(-16.97635731802,6.075731092747,
    -1.084698525202));
#4028 = CARTESIAN_POINT('',(-16.92624393748,6.214223811005,
    -1.085998525307));
#4029 = CARTESIAN_POINT('',(-16.8748399013,6.352242682926,
    -1.087298525284));
#4030 = CARTESIAN_POINT('',(-16.8221504616,6.489773688679,
    -1.088598525128));
#4031 = CARTESIAN_POINT('',(-16.76818105418,6.626802875892,
    -1.089898524836));
#4032 = CARTESIAN_POINT('',(-16.47071559837,7.3618739119,-1.096898533143
    ));
#4033 = CARTESIAN_POINT('',(-16.20399104111,7.950524073549,
    -1.102598538997));
#4034 = CARTESIAN_POINT('',(-15.91324224702,8.528087020408,
    -1.108298541909));
#4035 = CARTESIAN_POINT('',(-15.59901028091,9.093419331395,
    -1.113998542022));
#4036 = CARTESIAN_POINT('',(-15.26189865207,9.645413988536,
    -1.119698539679));
#4037 = CARTESIAN_POINT('',(-14.90257331432,10.183000376964,
    -1.125398535419));
#4038 = CARTESIAN_POINT('',(-14.52176266599,10.705144284922,
    -1.131098529979));
#4039 = CARTESIAN_POINT('',(-13.04278161102,12.56795133556,
    -1.152094923641));
#4040 = CARTESIAN_POINT('',(-11.81557021597,13.807550082044,
    -1.167400824128));
#4041 = CARTESIAN_POINT('',(-10.4545078941,14.908973697652,
    -1.182701574827));
#4042 = CARTESIAN_POINT('',(-8.978130687063,15.855872274651,
    -1.197998461227));
#4043 = CARTESIAN_POINT('',(-7.406633131046,16.634783047488,
    -1.21329536136));
#4044 = CARTESIAN_POINT('',(-5.761948754941,17.235314363789,
    -1.228596147417));
#4045 = CARTESIAN_POINT('',(-4.067633639288,17.649981928098,
    -1.24390209029));
#4046 = CARTESIAN_POINT('',(-1.495988479731,17.987993087095,
    -1.266798416513));
#4047 = CARTESIAN_POINT('',(-0.636236841573,18.053608862201,
    -1.274398589835));
#4048 = CARTESIAN_POINT('',(0.226657240109,18.072243751452,
    -1.281998636564));
#4049 = CARTESIAN_POINT('',(1.08969481395,18.043742176623,
    -1.289598525636));
#4050 = CARTESIAN_POINT('',(1.949889977518,17.968174497263,
    -1.297198414592));
#4051 = CARTESIAN_POINT('',(2.804270062386,17.84583020585,
    -1.304798460987));
#4052 = CARTESIAN_POINT('',(3.649876636669,17.677224659419,
    -1.312398633801));
#4053 = CARTESIAN_POINT('',(6.096389415587,17.049071181994,
    -1.334695597731));
#4054 = CARTESIAN_POINT('',(7.666170586028,16.464613344267,
    -1.349400459172));
#4055 = CARTESIAN_POINT('',(9.170753393099,15.715150348828,
    -1.364101148821));
#4056 = CARTESIAN_POINT('',(10.5901313277,14.80960359637,-1.378798579067
    ));
#4057 = CARTESIAN_POINT('',(11.90595757624,13.759246554515,
    -1.393495998186));
#4058 = CARTESIAN_POINT('',(13.101632071151,12.577795403719,
    -1.408196658049));
#4059 = CARTESIAN_POINT('',(14.162244153004,11.281297779539,
    -1.422901482635));
#4060 = CARTESIAN_POINT('',(15.793058397981,8.795209230806,
    -1.449147625012));
#4061 = CARTESIAN_POINT('',(16.420086583665,7.641521529455,
    -1.460698973679));
#4062 = CARTESIAN_POINT('',(16.950500937423,6.437172444614,
    -1.472249329718));
#4063 = CARTESIAN_POINT('',(17.37963836621,5.191664293144,
    -1.483798452379));
#4064 = CARTESIAN_POINT('',(17.703975178645,3.91484984595,
    -1.495347595342));
#4065 = CARTESIAN_POINT('',(17.921051891974,2.616899895974,
    -1.506898002503));
#4066 = CARTESIAN_POINT('',(18.029554871183,1.308317658012,
    -1.518449404013));
#4067 = CARTESIAN_POINT('',(18.02955480029,3.331521725158E-10,
    -1.529998512554));
#4068 = ORIENTED_EDGE('',*,*,#4069,.T.);
#4069 = EDGE_CURVE('',#3461,#2409,#4070,.T.);
#4070 = ( BOUNDED_CURVE() B_SPLINE_CURVE(6,(#4071,#4072,#4073,#4074,
#4075,#4076,#4077),.UNSPECIFIED.,.F.,.F.) B_SPLINE_CURVE_WITH_KNOTS((7,7
),(0.,2.094395102393),.PIECEWISE_BEZIER_KNOTS.) CURVE() 
GEOMETRIC_REPRESENTATION_ITEM() RATIONAL_B_SPLINE_CURVE((1.056590953773,
    1.017435169568,0.996326512422,0.989390034249,0.996326512422,
1.017435169568,1.056590953773)) REPRESENTATION_ITEM('') );
#4071 = CARTESIAN_POINT('',(18.000000279024,3.9597E-13,-0.5625));
#4072 = CARTESIAN_POINT('',(18.022655935979,1.2814774E-10,
    -0.549419769624));
#4073 = CARTESIAN_POINT('',(18.038621450408,2.1817321E-10,
    -0.527281041674));
#4074 = CARTESIAN_POINT('',(18.044392063483,2.5070847E-10,
    -0.500000028312));
#4075 = CARTESIAN_POINT('',(18.038621485206,2.1816608E-10,
    -0.472719007589));
#4076 = CARTESIAN_POINT('',(18.022655999016,1.2814423E-10,
    -0.450580259274));
#4077 = CARTESIAN_POINT('',(18.000000358746,3.9597E-13,-0.4375));
#4078 = ORIENTED_EDGE('',*,*,#2408,.T.);
#4079 = ORIENTED_EDGE('',*,*,#3824,.F.);
#4080 = ( BOUNDED_SURFACE() B_SPLINE_SURFACE(6,9,(
    (#4081,#4082,#4083,#4084,#4085,#4086,#4087,#4088,#4089,#4090,#4091
      ,#4092,#4093,#4094,#4095,#4096,#4097)
    ,(#4098,#4099,#4100,#4101,#4102,#4103,#4104,#4105,#4106,#4107,#4108
      ,#4109,#4110,#4111,#4112,#4113,#4114)
    ,(#4115,#4116,#4117,#4118,#4119,#4120,#4121,#4122,#4123,#4124,#4125
      ,#4126,#4127,#4128,#4129,#4130,#4131)
    ,(#4132,#4133,#4134,#4135,#4136,#4137,#4138,#4139,#4140,#4141,#4142
      ,#4143,#4144,#4145,#4146,#4147,#4148)
    ,(#4149,#4150,#4151,#4152,#4153,#4154,#4155,#4156,#4157,#4158,#4159
      ,#4160,#4161,#4162,#4163,#4164,#4165)
    ,(#4166,#4167,#4168,#4169,#4170,#4171,#4172,#4173,#4174,#4175,#4176
      ,#4177,#4178,#4179,#4180,#4181,#4182)
    ,(#4183,#4184,#4185,#4186,#4187,#4188,#4189,#4190,#4191,#4192,#4193
      ,#4194,#4195,#4196,#4197,#4198,#4199
)),.UNSPECIFIED.,.F.,.F.,.F.) B_SPLINE_SURFACE_WITH_KNOTS((7,7),(10,7,10
    ),(0.,2.094395102393),(0.,3.181132565784,6.362265131567),
.UNSPECIFIED.) GEOMETRIC_REPRESENTATION_ITEM() RATIONAL_B_SPLINE_SURFACE
((
    (1.056590953773,1.056590953773,1.056590953773,1.056590953773
      ,1.056590953773,1.056590953773,1.056590953773,1.056590953773
      ,1.056590953773,1.056590953773,1.056590953773,1.056590953773
      ,1.056590953773,1.056590953773,1.056590953773,1.056590953773
      ,1.056590953773)
    ,(1.017435169568,1.017435169568,1.017435169568,1.017435169568
      ,1.017435169568,1.017435169568,1.017435169568,1.017435169568
      ,1.017435169568,1.017435169568,1.017435169568,1.017435169568
      ,1.017435169568,1.017435169568,1.017435169568,1.017435169568
      ,1.017435169568)
    ,(0.996326512422,0.996326512422,0.996326512422,0.996326512422
      ,0.996326512422,0.996326512422,0.996326512422,0.996326512422
      ,0.996326512422,0.996326512422,0.996326512422,0.996326512422
      ,0.996326512422,0.996326512422,0.996326512422,0.996326512422
      ,0.996326512422)
    ,(0.989390034249,0.989390034249,0.989390034249,0.989390034249
      ,0.989390034249,0.989390034249,0.989390034249,0.989390034249
      ,0.989390034249,0.989390034249,0.989390034249,0.989390034249
      ,0.989390034249,0.989390034249,0.989390034249,0.989390034249
      ,0.989390034249)
    ,(0.996326512422,0.996326512422,0.996326512422,0.996326512422
      ,0.996326512422,0.996326512422,0.996326512422,0.996326512422
      ,0.996326512422,0.996326512422,0.996326512422,0.996326512422
      ,0.996326512422,0.996326512422,0.996326512422,0.996326512422
      ,0.996326512422)
    ,(1.017435169568,1.017435169568,1.017435169568,1.017435169568
      ,1.017435169568,1.017435169568,1.017435169568,1.017435169568
      ,1.017435169568,1.017435169568,1.017435169568,1.017435169568
      ,1.017435169568,1.017435169568,1.017435169568,1.017435169568
      ,1.017435169568)
    ,(1.056590953773,1.056590953773,1.056590953773,1.056590953773
      ,1.056590953773,1.056590953773,1.056590953773,1.056590953773
      ,1.056590953773,1.056590953773,1.056590953773,1.056590953773
      ,1.056590953773,1.056590953773,1.056590953773,1.056590953773
,1.056590953773))) REPRESENTATION_ITEM('') SURFACE() );
#4081 = CARTESIAN_POINT('',(18.000000279024,1.186E-14,-0.5625));
#4082 = CARTESIAN_POINT('',(18.000001088094,-6.283185453276,
    -0.618055555556));
#4083 = CARTESIAN_POINT('',(15.532584350609,-12.56628222996,
    -0.673611111112));
#4084 = CARTESIAN_POINT('',(10.597815165948,-17.7422482111,
    -0.729166666663));
#4085 = CARTESIAN_POINT('',(3.775516378496,-20.70386924042,
    -0.784722222228));
#4086 = CARTESIAN_POINT('',(-3.775532466216,-20.70450483006,
    -0.840277777774));
#4087 = CARTESIAN_POINT('',(-10.59778582198,-17.74190934654,
    -0.895833333335));
#4088 = CARTESIAN_POINT('',(-15.5325996557,-12.56636442735,
    -0.951388888889));
#4089 = CARTESIAN_POINT('',(-20.46740067034,-2.28224796E-09,-1.0625));
#4090 = CARTESIAN_POINT('',(-15.53259969924,12.566364439886,
    -1.173611111111));
#4091 = CARTESIAN_POINT('',(-10.59778547965,17.74190878932,
    -1.229166666668));
#4092 = CARTESIAN_POINT('',(-3.775533648423,20.704506602417,
    -1.284722222218));
#4093 = CARTESIAN_POINT('',(3.775518854354,20.703866640776,
    -1.340277777785));
#4094 = CARTESIAN_POINT('',(10.597811895826,17.742250167696,
    -1.395833333327));
#4095 = CARTESIAN_POINT('',(15.532587092477,12.566281594513,
    -1.451388888893));
#4096 = CARTESIAN_POINT('',(17.999999748981,6.283185453278,
    -1.506944444444));
#4097 = CARTESIAN_POINT('',(18.000000558049,-1.3385E-13,-1.5625));
#4098 = CARTESIAN_POINT('',(18.022655935979,1.2775603E-10,
    -0.549419769624));
#4099 = CARTESIAN_POINT('',(18.022656769283,-6.291093813791,
    -0.604975367077));
#4100 = CARTESIAN_POINT('',(15.552134347978,-12.58209886226,
    -0.660530817958));
#4101 = CARTESIAN_POINT('',(10.611154230013,-17.76457888302,
    -0.716086523738));
#4102 = CARTESIAN_POINT('',(3.780268091528,-20.72992899998,
    -0.771641942999));
#4103 = CARTESIAN_POINT('',(-3.780284150585,-20.73056392139,
    -0.82719757619));
#4104 = CARTESIAN_POINT('',(-10.61112486709,-17.76424028988,
    -0.882753108729));
#4105 = CARTESIAN_POINT('',(-15.55214972544,-12.58218106646,
    -0.938308664538));
#4106 = CARTESIAN_POINT('',(-20.49316192206,-2.56861599E-09,
    -1.049419776849));
#4107 = CARTESIAN_POINT('',(-15.55214977056,12.582181079041,
    -1.160530889159));
#4108 = CARTESIAN_POINT('',(-10.61112451491,17.764239715772,
    -1.216086444971));
#4109 = CARTESIAN_POINT('',(-3.780285368577,20.730565746655,
    -1.271641977499));
#4110 = CARTESIAN_POINT('',(3.780270640967,20.729926322695,
    -1.327197610712));
#4111 = CARTESIAN_POINT('',(10.611150861744,17.764580898341,
    -1.382753029948));
#4112 = CARTESIAN_POINT('',(15.552137171554,12.58209820815,
    -1.438308735744));
#4113 = CARTESIAN_POINT('',(18.02265539,6.291093814175,-1.49386418662));
#4114 = CARTESIAN_POINT('',(18.022656223345,2.5535807E-10,
    -1.549419784073));
#4115 = CARTESIAN_POINT('',(18.038621450408,2.1777881E-10,
    -0.527281041674));
#4116 = CARTESIAN_POINT('',(18.038622324685,-6.296666862356,
    -0.582836668653));
#4117 = CARTESIAN_POINT('',(15.565911257161,-12.59324490625,
    -0.638392045769));
#4118 = CARTESIAN_POINT('',(10.620554362139,-17.78031535462,
    -0.693947857416));
#4119 = CARTESIAN_POINT('',(3.78361660331,-20.74829343961,
    -0.749503180622));
#4120 = CARTESIAN_POINT('',(-3.783632661271,-20.74892782555,
    -0.80505886853));
#4121 = CARTESIAN_POINT('',(-10.62052494263,-17.77997698987,
    -0.860614384846));
#4122 = CARTESIAN_POINT('',(-15.56592672547,-12.59332710567,
    -0.916169940834));
#4123 = CARTESIAN_POINT('',(-20.51131596381,-2.83761433E-09,
    -1.02728105399));
#4124 = CARTESIAN_POINT('',(-15.56592677298,12.593327118659,
    -1.138392167146));
#4125 = CARTESIAN_POINT('',(-10.62052457339,17.779976387401,
    -1.193947723137));
#4126 = CARTESIAN_POINT('',(-3.783633939398,20.74892974045,
    -1.249503239442));
#4127 = CARTESIAN_POINT('',(3.783619277723,20.748290630828,
    -1.305058927372));
#4128 = CARTESIAN_POINT('',(10.620550828128,17.780317469109,
    -1.360614250553));
#4129 = CARTESIAN_POINT('',(15.565914219294,12.593244220217,
    -1.416170062217));
#4130 = CARTESIAN_POINT('',(18.038620877544,6.296666863011,
    -1.471725439327));
#4131 = CARTESIAN_POINT('',(18.038621751894,4.3540812E-10,
    -1.527281066306));
#4132 = CARTESIAN_POINT('',(18.044392063483,2.5031198E-10,
    -0.500000028312));
#4133 = CARTESIAN_POINT('',(18.044392988222,-6.298681200279,
    -0.555555665961));
#4134 = CARTESIAN_POINT('',(15.570890760502,-12.59727357689,
    -0.611111016416));
#4135 = CARTESIAN_POINT('',(10.623952043668,-17.78600314486,
    -0.666666866328));
#4136 = CARTESIAN_POINT('',(3.78482684402,-20.7549311902,-0.722222154816
    ));
#4137 = CARTESIAN_POINT('',(-3.784842930089,-20.75556528628,
    -0.777777862501));
#4138 = CARTESIAN_POINT('',(-10.6239225392,-17.78566491805,
    -0.833333372953));
#4139 = CARTESIAN_POINT('',(-15.5709063211,-12.59735576031,
    -0.888888929006));
#4140 = CARTESIAN_POINT('',(-20.51787761034,-3.03532215E-09,
    -1.000000042468));
#4141 = CARTESIAN_POINT('',(-15.57090637139,12.597355773995,
    -1.111111155929));
#4142 = CARTESIAN_POINT('',(-10.62392214871,17.785664280779,
    -1.166666711985));
#4143 = CARTESIAN_POINT('',(-3.784844282046,20.755567311666,
    -1.222222222425));
#4144 = CARTESIAN_POINT('',(3.784829672707,20.754928219335,
    -1.277777930134));
#4145 = CARTESIAN_POINT('',(10.623948305647,17.786005381417,
    -1.333333218595));
#4146 = CARTESIAN_POINT('',(15.570893893541,12.597272851318,
    -1.388889068525));
#4147 = CARTESIAN_POINT('',(18.044391457545,6.298681201031,
    -1.444444418973));
#4148 = CARTESIAN_POINT('',(18.044392382368,5.0048471E-10,
    -1.500000056624));
#4149 = CARTESIAN_POINT('',(18.038621485206,2.1777524E-10,
    -0.472719007589));
#4150 = CARTESIAN_POINT('',(18.038622460384,-6.296666880576,
    -0.528274634567));
#4151 = CARTESIAN_POINT('',(15.565911131229,-12.59324498232,
    -0.583830011683));
#4152 = CARTESIAN_POINT('',(10.620554596784,-17.78031528406,
    -0.63938582333));
#4153 = CARTESIAN_POINT('',(3.783616459872,-20.74829366176,
    -0.694941146537));
#4154 = CARTESIAN_POINT('',(-3.783632598501,-20.74892777507,
    -0.750496834444));
#4155 = CARTESIAN_POINT('',(-10.62052499471,-17.77997707606,
    -0.80605235076));
#4156 = CARTESIAN_POINT('',(-15.5659267678,-12.59332714133,
    -0.861607906748));
#4157 = CARTESIAN_POINT('',(-20.51131602316,-3.1224316E-09,
    -0.972719019904));
#4158 = CARTESIAN_POINT('',(-15.56592682074,12.593327155882,
    -1.08383013306));
#4159 = CARTESIAN_POINT('',(-10.62052458278,17.779976404103,
    -1.139385689052));
#4160 = CARTESIAN_POINT('',(-3.783634024064,20.748929911007,
    -1.194941205355));
#4161 = CARTESIAN_POINT('',(3.783619443057,20.748290528762,
    -1.250496893287));
#4162 = CARTESIAN_POINT('',(10.620550654946,17.780317642565,
    -1.306052216466));
#4163 = CARTESIAN_POINT('',(15.565914435309,12.593244217033,
    -1.361608028131));
#4164 = CARTESIAN_POINT('',(18.038620846239,6.296666881231,
    -1.417163405241));
#4165 = CARTESIAN_POINT('',(18.03862182149,4.3540099E-10,-1.47271903222)
  );
#4166 = CARTESIAN_POINT('',(18.022655999016,1.2774903E-10,
    -0.450580259274));
#4167 = CARTESIAN_POINT('',(18.022657015104,-6.291093846797,
    -0.506135856727));
#4168 = CARTESIAN_POINT('',(15.552134119852,-12.58209900005,
    -0.561691307609));
#4169 = CARTESIAN_POINT('',(10.611154655075,-17.7645787552,
    -0.617247013388));
#4170 = CARTESIAN_POINT('',(3.780267831688,-20.7299294024,-0.67280243265
    ));
#4171 = CARTESIAN_POINT('',(-3.780284036876,-20.73056382995,
    -0.728358065839));
#4172 = CARTESIAN_POINT('',(-10.61112496143,-17.76424044602,
    -0.783913598379));
#4173 = CARTESIAN_POINT('',(-15.55214980212,-12.58218113105,
    -0.839469154188));
#4174 = CARTESIAN_POINT('',(-20.49316202958,-3.08438439E-09,
    -0.950580266499));
#4175 = CARTESIAN_POINT('',(-15.55214985707,12.582181146469,
    -1.06169137881));
#4176 = CARTESIAN_POINT('',(-10.61112453191,17.764239746026,
    -1.117246934621));
#4177 = CARTESIAN_POINT('',(-3.78028552195,20.730566055622,
    -1.172802467148));
#4178 = CARTESIAN_POINT('',(3.780270940469,20.729926137799,
    -1.228358100364));
#4179 = CARTESIAN_POINT('',(10.611150548026,17.764581212558,
    -1.283913519597));
#4180 = CARTESIAN_POINT('',(15.552137562867,12.582098202382,
    -1.339469225395));
#4181 = CARTESIAN_POINT('',(18.022655333289,6.291093847182,
    -1.39502467627));
#4182 = CARTESIAN_POINT('',(18.022656349419,2.5534759E-10,
    -1.450580273724));
#4183 = CARTESIAN_POINT('',(18.000000358745,1.77E-15,-0.4375));
#4184 = CARTESIAN_POINT('',(18.000001398978,-6.283185495019,
    -0.493055555556));
#4185 = CARTESIAN_POINT('',(15.532584062103,-12.56628240422,
    -0.548611111113));
#4186 = CARTESIAN_POINT('',(10.597815703514,-17.74224804945,
    -0.604166666662));
#4187 = CARTESIAN_POINT('',(3.775516049883,-20.70386974935,
    -0.659722222229));
#4188 = CARTESIAN_POINT('',(-3.77553232241,-20.70450471441,
    -0.715277777773));
#4189 = CARTESIAN_POINT('',(-10.59778594129,-17.74190954401,
    -0.770833333335));
#4190 = CARTESIAN_POINT('',(-15.53259975267,-12.56636450904,
    -0.826388888889));
#4191 = CARTESIAN_POINT('',(-20.46740080631,-2.93475967E-09,-0.9375));
#4192 = CARTESIAN_POINT('',(-15.53259980865,12.566364525161,
    -1.048611111111));
#4193 = CARTESIAN_POINT('',(-10.59778550116,17.741908827582,
    -1.104166666668));
#4194 = CARTESIAN_POINT('',(-3.77553384239,20.704506993159,
    -1.159722222217));
#4195 = CARTESIAN_POINT('',(3.775519233128,20.703866406943,
    -1.215277777788));
#4196 = CARTESIAN_POINT('',(10.597811499073,17.742250565079,
    -1.270833333325));
#4197 = CARTESIAN_POINT('',(15.532587587361,12.566281587217,
    -1.326388888894));
#4198 = CARTESIAN_POINT('',(17.999999677261,6.28318549502,
    -1.381944444443));
#4199 = CARTESIAN_POINT('',(18.000000717491,-1.4731E-13,-1.4375));
#4200 = ADVANCED_FACE('',(#4201),#4207,.F.);
#4201 = FACE_BOUND('',#4202,.F.);
#4202 = EDGE_LOOP('',(#4203,#4204,#4205,#4206));
#4203 = ORIENTED_EDGE('',*,*,#3460,.T.);
#4204 = ORIENTED_EDGE('',*,*,#2644,.F.);
#4205 = ORIENTED_EDGE('',*,*,#2465,.T.);
#4206 = ORIENTED_EDGE('',*,*,#4069,.F.);
#4207 = ( BOUNDED_SURFACE() B_SPLINE_SURFACE(6,9,(
    (#4208,#4209,#4210,#4211,#4212,#4213,#4214,#4215,#4216,#4217,#4218
      ,#4219,#4220,#4221,#4222,#4223,#4224)
    ,(#4225,#4226,#4227,#4228,#4229,#4230,#4231,#4232,#4233,#4234,#4235
      ,#4236,#4237,#4238,#4239,#4240,#4241)
    ,(#4242,#4243,#4244,#4245,#4246,#4247,#4248,#4249,#4250,#4251,#4252
      ,#4253,#4254,#4255,#4256,#4257,#4258)
    ,(#4259,#4260,#4261,#4262,#4263,#4264,#4265,#4266,#4267,#4268,#4269
      ,#4270,#4271,#4272,#4273,#4274,#4275)
    ,(#4276,#4277,#4278,#4279,#4280,#4281,#4282,#4283,#4284,#4285,#4286
      ,#4287,#4288,#4289,#4290,#4291,#4292)
    ,(#4293,#4294,#4295,#4296,#4297,#4298,#4299,#4300,#4301,#4302,#4303
      ,#4304,#4305,#4306,#4307,#4308,#4309)
    ,(#4310,#4311,#4312,#4313,#4314,#4315,#4316,#4317,#4318,#4319,#4320
      ,#4321,#4322,#4323,#4324,#4325,#4326
)),.UNSPECIFIED.,.F.,.F.,.F.) B_SPLINE_SURFACE_WITH_KNOTS((7,7),(10,7,10
    ),(0.,2.094395102393),(0.,3.181132565784,6.362265131567),
.UNSPECIFIED.) GEOMETRIC_REPRESENTATION_ITEM() RATIONAL_B_SPLINE_SURFACE
((
    (1.056590953773,1.056590953773,1.056590953773,1.056590953773
      ,1.056590953773,1.056590953773,1.056590953773,1.056590953773
      ,1.056590953773,1.056590953773,1.056590953773,1.056590953773
      ,1.056590953773,1.056590953773,1.056590953773,1.056590953773
      ,1.056590953773)
    ,(1.017435169568,1.017435169568,1.017435169568,1.017435169568
      ,1.017435169568,1.017435169568,1.017435169568,1.017435169568
      ,1.017435169568,1.017435169568,1.017435169568,1.017435169568
      ,1.017435169568,1.017435169568,1.017435169568,1.017435169568
      ,1.017435169568)
    ,(0.996326512422,0.996326512422,0.996326512422,0.996326512422
      ,0.996326512422,0.996326512422,0.996326512422,0.996326512422
      ,0.996326512422,0.996326512422,0.996326512422,0.996326512422
      ,0.996326512422,0.996326512422,0.996326512422,0.996326512422
      ,0.996326512422)
    ,(0.989390034249,0.989390034249,0.989390034249,0.989390034249
      ,0.989390034249,0.989390034249,0.989390034249,0.989390034249
      ,0.989390034249,0.989390034249,0.989390034249,0.989390034249
      ,0.989390034249,0.989390034249,0.989390034249,0.989390034249
      ,0.989390034249)
    ,(0.996326512422,0.996326512422,0.996326512422,0.996326512422
      ,0.996326512422,0.996326512422,0.996326512422,0.996326512422
      ,0.996326512422,0.996326512422,0.996326512422,0.996326512422
      ,0.996326512422,0.996326512422,0.996326512422,0.996326512422
      ,0.996326512422)
    ,(1.017435169568,1.017435169568,1.017435169568,1.017435169568
      ,1.017435169568,1.017435169568,1.017435169568,1.017435169568
      ,1.017435169568,1.017435169568,1.017435169568,1.017435169568
      ,1.017435169568,1.017435169568,1.017435169568,1.017435169568
      ,1.017435169568)
    ,(1.056590953773,1.056590953773,1.056590953773,1.056590953773
      ,1.056590953773,1.056590953773,1.056590953773,1.056590953773
      ,1.056590953773,1.056590953773,1.056590953773,1.056590953773
      ,1.056590953773,1.056590953773,1.056590953773,1.056590953773
,1.056590953773))) REPRESENTATION_ITEM('') SURFACE() );
#4208 = CARTESIAN_POINT('',(18.,3.3E-16,0.4375));
#4209 = CARTESIAN_POINT('',(18.00000080907,-6.283185355878,
    0.381944444444));
#4210 = CARTESIAN_POINT('',(15.532584109832,-12.56628203516,
    0.326388888887));
#4211 = CARTESIAN_POINT('',(10.597815001667,-17.74224793608,
    0.270833333338));
#4212 = CARTESIAN_POINT('',(3.775516319974,-20.70386891947,
    0.215277777772));
#4213 = CARTESIAN_POINT('',(-3.775532407695,-20.70450450912,
    0.159722222226));
#4214 = CARTESIAN_POINT('',(-10.5977856577,-17.74190907152,
    0.104166666666));
#4215 = CARTESIAN_POINT('',(-15.53259941492,-12.56636423255,
    4.861111111109E-02));
#4216 = CARTESIAN_POINT('',(-20.46740035306,-2.28238242E-09,
    -6.250000000002E-02));
#4217 = CARTESIAN_POINT('',(-15.53259945847,12.56636424509,
    -0.173611111111));
#4218 = CARTESIAN_POINT('',(-10.59778531537,17.741908514294,
    -0.229166666668));
#4219 = CARTESIAN_POINT('',(-3.775533589901,20.704506281479,
    -0.284722222218));
#4220 = CARTESIAN_POINT('',(3.77551879583,20.703866319824,
    -0.340277777784));
#4221 = CARTESIAN_POINT('',(10.597811731547,17.742249892676,
    -0.395833333328));
#4222 = CARTESIAN_POINT('',(15.5325868517,12.566281399717,
    -0.451388888892));
#4223 = CARTESIAN_POINT('',(17.999999469958,6.283185355879,
    -0.506944444444));
#4224 = CARTESIAN_POINT('',(18.000000279024,3.9597E-13,-0.5625));
#4225 = CARTESIAN_POINT('',(18.022655648612,4.45E-15,0.450580244825));
#4226 = CARTESIAN_POINT('',(18.022656481872,-6.291093713608,
    0.395024647372));
#4227 = CARTESIAN_POINT('',(15.552134099913,-12.58209866175,
    0.33946919649));
#4228 = CARTESIAN_POINT('',(10.611154060695,-17.76457859985,
    0.283913490712));
#4229 = CARTESIAN_POINT('',(3.780268031108,-20.72992866946,0.22835807145
    ));
#4230 = CARTESIAN_POINT('',(-3.780284090461,-20.73056359083,
    0.172802438259));
#4231 = CARTESIAN_POINT('',(-10.61112469803,-17.76424000656,
    0.11724690572));
#4232 = CARTESIAN_POINT('',(-15.55214947756,-12.58218086573,
    6.169134991109E-02));
#4233 = CARTESIAN_POINT('',(-20.4931615953,-2.42311275E-09,
    -4.941976239952E-02));
#4234 = CARTESIAN_POINT('',(-15.55214952249,12.582180878531,
    -0.16053087471));
#4235 = CARTESIAN_POINT('',(-10.61112434559,17.764239432599,
    -0.216086430522));
#4236 = CARTESIAN_POINT('',(-3.780285308159,20.730565416147,
    -0.27164196305));
#4237 = CARTESIAN_POINT('',(3.780270580841,20.729925992122,
    -0.327197596262));
#4238 = CARTESIAN_POINT('',(10.611150692679,17.764580615022,
    -0.3827530155));
#4239 = CARTESIAN_POINT('',(15.552136923668,12.582098007421,
    -0.438308721294));
#4240 = CARTESIAN_POINT('',(18.022655102678,6.291093713737,
    -0.493864172171));
#4241 = CARTESIAN_POINT('',(18.022655935979,1.2814774E-10,
    -0.549419769624));
#4242 = CARTESIAN_POINT('',(18.038621148922,1.89E-15,0.472718982957));
#4243 = CARTESIAN_POINT('',(18.038622023123,-6.296666757335,
    0.417163355979));
#4244 = CARTESIAN_POINT('',(15.56591099685,-12.59324469596,
    0.361607978862));
#4245 = CARTESIAN_POINT('',(10.620554184419,-17.78031505758,
    0.306052167216));
#4246 = CARTESIAN_POINT('',(3.783616539826,-20.74829309287,
    0.250496844009));
#4247 = CARTESIAN_POINT('',(-3.783632598289,-20.74892747873,
    0.194941156102));
#4248 = CARTESIAN_POINT('',(-10.62052476534,-17.77997669257,
    0.139385639786));
#4249 = CARTESIAN_POINT('',(-15.56592646547,-12.59332689501,
    8.383008379719E-02));
#4250 = CARTESIAN_POINT('',(-20.511315621,-2.59001323E-09,
    -2.72810293587E-02));
#4251 = CARTESIAN_POINT('',(-15.56592651267,12.593326908371,
    -0.138392142515));
#4252 = CARTESIAN_POINT('',(-10.62052439567,17.779976090364,
    -0.193947698506));
#4253 = CARTESIAN_POINT('',(-3.783633875915,20.748929393721,
    -0.24950321481));
#4254 = CARTESIAN_POINT('',(3.78361921474,20.748290283995,-0.30505890274
    ));
#4255 = CARTESIAN_POINT('',(10.620550650839,17.780317171821,
    -0.360614225922));
#4256 = CARTESIAN_POINT('',(15.565913959286,12.593244009553,
    -0.416170037584));
#4257 = CARTESIAN_POINT('',(18.038620576135,6.296666757554,
    -0.471725414696));
#4258 = CARTESIAN_POINT('',(18.038621450408,2.1817321E-10,
    -0.527281041674));
#4259 = CARTESIAN_POINT('',(18.044391744598,7.1E-16,0.5));
#4260 = CARTESIAN_POINT('',(18.04439266925,-6.298681089217,
    0.444444362351));
#4261 = CARTESIAN_POINT('',(15.570890485154,-12.59727335448,
    0.388889011895));
#4262 = CARTESIAN_POINT('',(10.623951855672,-17.7860028307,
    0.333333161985));
#4263 = CARTESIAN_POINT('',(3.784826776849,-20.75493082346,
    0.277777873495));
#4264 = CARTESIAN_POINT('',(-3.784842863495,-20.75556491943,
    0.222222165811));
#4265 = CARTESIAN_POINT('',(-10.62392235169,-17.78566460359,
    0.166666655359));
#4266 = CARTESIAN_POINT('',(-15.57090604611,-12.59735553747,
    0.111111099306));
#4267 = CARTESIAN_POINT('',(-20.51787724774,-2.75082704E-09,
    -1.415588186E-08));
#4268 = CARTESIAN_POINT('',(-15.57090609605,12.597355551587,
    -0.111111127617));
#4269 = CARTESIAN_POINT('',(-10.62392196071,17.785663966612,
    -0.166666683673));
#4270 = CARTESIAN_POINT('',(-3.784844214876,20.75556694493,
    -0.222222194114));
#4271 = CARTESIAN_POINT('',(3.784829606112,20.754927852483,
    -0.277777901821));
#4272 = CARTESIAN_POINT('',(10.623948118146,17.78600506696,
    -0.333333190285));
#4273 = CARTESIAN_POINT('',(15.570893618542,12.597272628479,
    -0.388889040212));
#4274 = CARTESIAN_POINT('',(18.044391138748,6.298681089469,
    -0.444444390662));
#4275 = CARTESIAN_POINT('',(18.044392063483,2.5070847E-10,
    -0.500000028312));
#4276 = CARTESIAN_POINT('',(18.038621148922,1.89E-15,0.527281017043));
#4277 = CARTESIAN_POINT('',(18.038622124025,-6.296666763408,
    0.471725390065));
#4278 = CARTESIAN_POINT('',(15.56591084089,-12.59324474773,
    0.416170012948));
#4279 = CARTESIAN_POINT('',(10.620554398577,-17.78031495273,
    0.360614201303));
#4280 = CARTESIAN_POINT('',(3.783616389089,-20.74829327499,
    0.305058878094));
#4281 = CARTESIAN_POINT('',(-3.78363252822,-20.74892738823,
    0.249503190188));
#4282 = CARTESIAN_POINT('',(-10.62052479693,-17.77997674447,
    0.193947673872));
#4283 = CARTESIAN_POINT('',(-15.56592647776,-12.59332690638,
    0.138392117883));
#4284 = CARTESIAN_POINT('',(-20.51131564078,-2.87474753E-09,
    2.728100472725E-02));
#4285 = CARTESIAN_POINT('',(-15.5659265304,12.593326921299,
    -8.383010842864E-02));
#4286 = CARTESIAN_POINT('',(-10.62052438457,17.779976072767,
    -0.13938566442));
#4287 = CARTESIAN_POINT('',(-3.783633953282,20.748929524251,
    -0.194941180724));
#4288 = CARTESIAN_POINT('',(3.783619372774,20.748290141903,
    -0.250496868655));
#4289 = CARTESIAN_POINT('',(10.620550457169,17.780317310977,
    -0.306052191836));
#4290 = CARTESIAN_POINT('',(15.565914145274,12.593243982076,
    -0.361608003498));
#4291 = CARTESIAN_POINT('',(18.038620510031,6.296666763627,
    -0.41716338061));
#4292 = CARTESIAN_POINT('',(18.038621485206,2.1816608E-10,
    -0.472719007589));
#4293 = CARTESIAN_POINT('',(18.022655648612,9.5E-16,0.549419755175));
#4294 = CARTESIAN_POINT('',(18.022656664656,-6.29109372461,
    0.493864157722));
#4295 = CARTESIAN_POINT('',(15.552133817391,-12.58209875553,
    0.43830870684));
#4296 = CARTESIAN_POINT('',(10.611154448643,-17.7645784099,
    0.382753001063));
#4297 = CARTESIAN_POINT('',(3.780267758047,-20.72992899937,
    0.327197581799));
#4298 = CARTESIAN_POINT('',(-3.78028396353,-20.73056342688,0.27164194861
    ));
#4299 = CARTESIAN_POINT('',(-10.61112475525,-17.76424010057,
    0.21608641607));
#4300 = CARTESIAN_POINT('',(-15.55214949984,-12.58218088632,
    0.160530860261));
#4301 = CARTESIAN_POINT('',(-20.49316163114,-2.93908426E-09,
    4.941974795037E-02));
#4302 = CARTESIAN_POINT('',(-15.55214955461,12.582180901951,
    -6.169136436023E-02));
#4303 = CARTESIAN_POINT('',(-10.61112432548,17.76423940072,
    -0.117246920172));
#4304 = CARTESIAN_POINT('',(-3.78028544831,20.730565652607,
    -0.172802452699));
#4305 = CARTESIAN_POINT('',(3.780270867122,20.729925734718,
    -0.228358085914));
#4306 = CARTESIAN_POINT('',(10.611150341846,17.764580867107,
    -0.283913505149));
#4307 = CARTESIAN_POINT('',(15.552137260585,12.582097957644,
    -0.339469210944));
#4308 = CARTESIAN_POINT('',(18.022654982931,6.29109372474,
    -0.395024661821));
#4309 = CARTESIAN_POINT('',(18.022655999016,1.2814423E-10,
    -0.450580259274));
#4310 = CARTESIAN_POINT('',(18.,3.69E-15,0.5625));
#4311 = CARTESIAN_POINT('',(18.000001040233,-6.283185369792,
    0.506944444444));
#4312 = CARTESIAN_POINT('',(15.532583752533,-12.56628215377,
    0.451388888887));
#4313 = CARTESIAN_POINT('',(10.597815492296,-17.74224769585,
    0.395833333339));
#4314 = CARTESIAN_POINT('',(3.77551597464,-20.7038693367,0.34027777777)
  );
#4315 = CARTESIAN_POINT('',(-3.775532247168,-20.70450430178,
    0.284722222227));
#4316 = CARTESIAN_POINT('',(-10.59778573007,-17.74190919041,
    0.229166666665));
#4317 = CARTESIAN_POINT('',(-15.5325994431,-12.56636425859,
    0.173611111111));
#4318 = CARTESIAN_POINT('',(-20.46740039839,-2.93460465E-09,
    6.249999999998E-02));
#4319 = CARTESIAN_POINT('',(-15.53259949908,12.566364274709,
    -4.861111111115E-02));
#4320 = CARTESIAN_POINT('',(-10.59778528994,17.741908473979,
    -0.104166666668));
#4321 = CARTESIAN_POINT('',(-3.775533767148,20.704506580523,
    -0.159722222217));
#4322 = CARTESIAN_POINT('',(3.775519157884,20.703865994293,
    -0.215277777786));
#4323 = CARTESIAN_POINT('',(10.597811287856,17.74225021148,
    -0.270833333326));
#4324 = CARTESIAN_POINT('',(15.532587277791,12.566281336767,
    -0.326388888892));
#4325 = CARTESIAN_POINT('',(17.999999318516,6.283185369794,
    -0.381944444444));
#4326 = CARTESIAN_POINT('',(18.000000358746,3.9597E-13,-0.4375));
#4327 = ADVANCED_FACE('',(#4328),#4343,.F.);
#4328 = FACE_BOUND('',#4329,.F.);
#4329 = EDGE_LOOP('',(#4330,#4331,#4332,#4333));
#4330 = ORIENTED_EDGE('',*,*,#2924,.F.);
#4331 = ORIENTED_EDGE('',*,*,#3572,.T.);
#4332 = ORIENTED_EDGE('',*,*,#3959,.T.);
#4333 = ORIENTED_EDGE('',*,*,#4334,.F.);
#4334 = EDGE_CURVE('',#2925,#3706,#4335,.T.);
#4335 = ( BOUNDED_CURVE() B_SPLINE_CURVE(6,(#4336,#4337,#4338,#4339,
#4340,#4341,#4342),.UNSPECIFIED.,.F.,.F.) B_SPLINE_CURVE_WITH_KNOTS((7,7
),(0.,2.094395102393),.PIECEWISE_BEZIER_KNOTS.) CURVE() 
GEOMETRIC_REPRESENTATION_ITEM() RATIONAL_B_SPLINE_CURVE((1.056590953773,
    1.017435169568,0.996326512422,0.989390034249,0.996326512422,
1.017435169568,1.056590953773)) REPRESENTATION_ITEM('') );
#4336 = CARTESIAN_POINT('',(18.000001674145,5.692E-13,-1.622500000003));
#4337 = CARTESIAN_POINT('',(18.02265737281,7.6710363E-10,-1.609419841873
    ));
#4338 = CARTESIAN_POINT('',(18.038622957836,1.30727348E-09,
    -1.587281164835));
#4339 = CARTESIAN_POINT('',(18.044393657906,1.50251538E-09,
    -1.560000169874));
#4340 = CARTESIAN_POINT('',(18.038623166624,1.30728062E-09,
    -1.532719130749));
#4341 = CARTESIAN_POINT('',(18.022657751031,7.671106E-10,-1.510580331524
    ));
#4342 = CARTESIAN_POINT('',(18.000002152472,5.8938E-13,-1.497500000004)
  );
#4343 = ( BOUNDED_SURFACE() B_SPLINE_SURFACE(6,9,(
    (#4344,#4345,#4346,#4347,#4348,#4349,#4350,#4351,#4352,#4353,#4354
      ,#4355,#4356,#4357,#4358,#4359,#4360)
    ,(#4361,#4362,#4363,#4364,#4365,#4366,#4367,#4368,#4369,#4370,#4371
      ,#4372,#4373,#4374,#4375,#4376,#4377)
    ,(#4378,#4379,#4380,#4381,#4382,#4383,#4384,#4385,#4386,#4387,#4388
      ,#4389,#4390,#4391,#4392,#4393,#4394)
    ,(#4395,#4396,#4397,#4398,#4399,#4400,#4401,#4402,#4403,#4404,#4405
      ,#4406,#4407,#4408,#4409,#4410,#4411)
    ,(#4412,#4413,#4414,#4415,#4416,#4417,#4418,#4419,#4420,#4421,#4422
      ,#4423,#4424,#4425,#4426,#4427,#4428)
    ,(#4429,#4430,#4431,#4432,#4433,#4434,#4435,#4436,#4437,#4438,#4439
      ,#4440,#4441,#4442,#4443,#4444,#4445)
    ,(#4446,#4447,#4448,#4449,#4450,#4451,#4452,#4453,#4454,#4455,#4456
      ,#4457,#4458,#4459,#4460,#4461,#4462
)),.UNSPECIFIED.,.F.,.F.,.F.) B_SPLINE_SURFACE_WITH_KNOTS((7,7),(10,7,10
    ),(0.,2.094395102393),(0.,3.181132565784,6.362265131567),
.UNSPECIFIED.) GEOMETRIC_REPRESENTATION_ITEM() RATIONAL_B_SPLINE_SURFACE
((
    (1.056590953773,1.056590953773,1.056590953773,1.056590953773
      ,1.056590953773,1.056590953773,1.056590953773,1.056590953773
      ,1.056590953773,1.056590953773,1.056590953773,1.056590953773
      ,1.056590953773,1.056590953773,1.056590953773,1.056590953773
      ,1.056590953773)
    ,(1.017435169568,1.017435169568,1.017435169568,1.017435169568
      ,1.017435169568,1.017435169568,1.017435169568,1.017435169568
      ,1.017435169568,1.017435169568,1.017435169568,1.017435169568
      ,1.017435169568,1.017435169568,1.017435169568,1.017435169568
      ,1.017435169568)
    ,(0.996326512422,0.996326512422,0.996326512422,0.996326512422
      ,0.996326512422,0.996326512422,0.996326512422,0.996326512422
      ,0.996326512422,0.996326512422,0.996326512422,0.996326512422
      ,0.996326512422,0.996326512422,0.996326512422,0.996326512422
      ,0.996326512422)
    ,(0.989390034249,0.989390034249,0.989390034249,0.989390034248
      ,0.989390034249,0.989390034248,0.989390034249,0.989390034249
      ,0.989390034249,0.989390034249,0.989390034249,0.989390034249
      ,0.989390034249,0.989390034249,0.989390034249,0.989390034249
      ,0.989390034249)
    ,(0.996326512422,0.996326512422,0.996326512422,0.996326512422
      ,0.996326512422,0.996326512422,0.996326512422,0.996326512422
      ,0.996326512422,0.996326512422,0.996326512422,0.996326512422
      ,0.996326512422,0.996326512422,0.996326512422,0.996326512422
      ,0.996326512422)
    ,(1.017435169568,1.017435169568,1.017435169568,1.017435169568
      ,1.017435169568,1.017435169568,1.017435169568,1.017435169568
      ,1.017435169568,1.017435169568,1.017435169568,1.017435169568
      ,1.017435169568,1.017435169568,1.017435169568,1.017435169568
      ,1.017435169568)
    ,(1.056590953773,1.056590953773,1.056590953773,1.056590953773
      ,1.056590953773,1.056590953773,1.056590953773,1.056590953773
      ,1.056590953773,1.056590953773,1.056590953773,1.056590953773
      ,1.056590953773,1.056590953773,1.056590953773,1.056590953773
,1.056590953773))) REPRESENTATION_ITEM('') SURFACE() );
#4344 = CARTESIAN_POINT('',(18.000001395121,6.909E-14,-0.622500000002));
#4345 = CARTESIAN_POINT('',(18.000002204186,-6.283185842872,
    -0.678055555561));
#4346 = CARTESIAN_POINT('',(15.532585313719,-12.56628300913,
    -0.733611111109));
#4347 = CARTESIAN_POINT('',(10.597815823064,-17.74224931119,
    -0.789166666672));
#4348 = CARTESIAN_POINT('',(3.775516612591,-20.7038705242,
    -0.844722222226));
#4349 = CARTESIAN_POINT('',(-3.775532700305,-20.70450611383,
    -0.900277777779));
#4350 = CARTESIAN_POINT('',(-10.59778647911,-17.74191044664,
    -0.955833333337));
#4351 = CARTESIAN_POINT('',(-15.5326006188,-12.56636520653,
    -1.011388888892));
#4352 = CARTESIAN_POINT('',(-20.46740193942,-2.28318306E-09,
    -1.122500000003));
#4353 = CARTESIAN_POINT('',(-15.53260066235,12.566365219069,
    -1.233611111114));
#4354 = CARTESIAN_POINT('',(-10.59778613678,17.741909889416,
    -1.28916666667));
#4355 = CARTESIAN_POINT('',(-3.77553388251,20.704507886185,
    -1.34472222222));
#4356 = CARTESIAN_POINT('',(3.775519088446,20.703867924561,
    -1.400277777789));
#4357 = CARTESIAN_POINT('',(10.597812552945,17.742251267786,
    -1.455833333327));
#4358 = CARTESIAN_POINT('',(15.532588055586,12.566282373697,
    -1.511388888897));
#4359 = CARTESIAN_POINT('',(18.000000865074,6.28318584287,
    -1.566944444445));
#4360 = CARTESIAN_POINT('',(18.000001674145,5.692E-13,-1.622500000003));
#4361 = CARTESIAN_POINT('',(18.022657085444,6.3881856E-10,
    -0.609419827423));
#4362 = CARTESIAN_POINT('',(18.022657918922,-6.291094214524,
    -0.664975424879));
#4363 = CARTESIAN_POINT('',(15.55213534024,-12.58209966429,
    -0.720530875752));
#4364 = CARTESIAN_POINT('',(10.611154907279,-17.7645800157,
    -0.776086581544));
#4365 = CARTESIAN_POINT('',(3.780268333209,-20.72993032204,
    -0.831642000793));
#4366 = CARTESIAN_POINT('',(-3.780284391084,-20.73056524365,
    -0.887197633991));
#4367 = CARTESIAN_POINT('',(-10.61112554336,-17.76424142317,
    -0.942753166528));
#4368 = CARTESIAN_POINT('',(-15.55215071698,-12.58218186938,
    -0.998308722337));
#4369 = CARTESIAN_POINT('',(-20.49316322909,-3.1502909E-09,
    -1.109419834648));
#4370 = CARTESIAN_POINT('',(-15.55215076281,12.582181881078,
    -1.220530946958));
#4371 = CARTESIAN_POINT('',(-10.61112519219,17.764240848458,
    -1.27608650277));
#4372 = CARTESIAN_POINT('',(-3.78028561025,20.730567068696,
    -1.331642035297));
#4373 = CARTESIAN_POINT('',(3.78027088147,20.729927644972,
    -1.387197668513));
#4374 = CARTESIAN_POINT('',(10.611151538005,17.76458203162,
    -1.442753087744));
#4375 = CARTESIAN_POINT('',(15.552138163101,12.582099011072,
    -1.498308793545));
#4376 = CARTESIAN_POINT('',(18.022656539282,6.291094215926,
    -1.553864244417));
#4377 = CARTESIAN_POINT('',(18.02265737281,7.6710363E-10,-1.609419841873
    ));
#4378 = CARTESIAN_POINT('',(18.038622656351,1.08895115E-09,
    -0.587281140202));
#4379 = CARTESIAN_POINT('',(18.038623530927,-6.296667282443,
    -0.642836767183));
#4380 = CARTESIAN_POINT('',(15.56591229841,-12.5932457474,
    -0.698392144291));
#4381 = CARTESIAN_POINT('',(10.620555073013,-17.78031654276,
    -0.753947955951));
#4382 = CARTESIAN_POINT('',(3.783616857251,-20.74829482656,
    -0.809503279146));
#4383 = CARTESIAN_POINT('',(-3.783632913202,-20.74892921285,
    -0.86505896706));
#4384 = CARTESIAN_POINT('',(-10.6205256518,-17.77997817903,
    -0.920614483374));
#4385 = CARTESIAN_POINT('',(-15.5659277655,-12.59332794833,
    -0.976170039363));
#4386 = CARTESIAN_POINT('',(-20.51131733506,-3.82881831E-09,
    -1.087281152518));
#4387 = CARTESIAN_POINT('',(-15.56592781422,12.593327959815,
    -1.198392265674));
#4388 = CARTESIAN_POINT('',(-10.62052528428,17.779977575544,
    -1.253947821666));
#4389 = CARTESIAN_POINT('',(-3.78363419333,20.748931127375,
    -1.309503337969));
#4390 = CARTESIAN_POINT('',(3.783619529658,20.748292018146,
    -1.365059025902));
#4391 = CARTESIAN_POINT('',(10.620551537286,17.780318658266,
    -1.420614349078));
#4392 = CARTESIAN_POINT('',(15.565915259325,12.593245062879,
    -1.476170160747));
#4393 = CARTESIAN_POINT('',(18.038622083179,6.296667284836,
    -1.531725537854));
#4394 = CARTESIAN_POINT('',(18.038622957836,1.30727348E-09,
    -1.587281164835));
#4395 = CARTESIAN_POINT('',(18.044393339022,1.25163429E-09,
    -0.560000141561));
#4396 = CARTESIAN_POINT('',(18.044394264105,-6.29868164453,
    -0.615555779214));
#4397 = CARTESIAN_POINT('',(15.570891861898,-12.59727446651,
    -0.67111112966));
#4398 = CARTESIAN_POINT('',(10.623952795646,-17.78600440152,
    -0.726666979585));
#4399 = CARTESIAN_POINT('',(3.784827112708,-20.75493265717,
    -0.782222268061));
#4400 = CARTESIAN_POINT('',(-3.784843196467,-20.75556675364,
    -0.837777975752));
#4401 = CARTESIAN_POINT('',(-10.62392328921,-17.78566617589,
    -0.893333486202));
#4402 = CARTESIAN_POINT('',(-15.5709074211,-12.59735665167,
    -0.948889042256));
#4403 = CARTESIAN_POINT('',(-20.51787906072,-4.17475536E-09,
    -1.060000155717));
#4404 = CARTESIAN_POINT('',(-15.57090747278,12.597356663625,
    -1.171111269179));
#4405 = CARTESIAN_POINT('',(-10.6239229007,17.785665537443,
    -1.226666825235));
#4406 = CARTESIAN_POINT('',(-3.784844550725,20.755568778617,
    -1.282222335674));
#4407 = CARTESIAN_POINT('',(3.784829939089,20.754929686731,
    -1.337778043385));
#4408 = CARTESIAN_POINT('',(10.623949055654,17.78600663925,
    -1.393333331842));
#4409 = CARTESIAN_POINT('',(15.570894993537,12.597273742678,
    -1.448889181777));
#4410 = CARTESIAN_POINT('',(18.04439273273,6.298681647281,
    -1.504444532221));
#4411 = CARTESIAN_POINT('',(18.044393657906,1.50251538E-09,
    -1.560000169874));
#4412 = CARTESIAN_POINT('',(18.038622830341,1.08894403E-09,
    -0.532719106117));
#4413 = CARTESIAN_POINT('',(18.038623805818,-6.296667349251,
    -0.588274733098));
#4414 = CARTESIAN_POINT('',(15.56591229259,-12.59324592064,
    -0.643830110205));
#4415 = CARTESIAN_POINT('',(10.620555389611,-17.7803166094,
    -0.699385921866));
#4416 = CARTESIAN_POINT('',(3.783616743007,-20.74829520881,
    -0.75494124506));
#4417 = CARTESIAN_POINT('',(-3.783632879625,-20.74892932247,
    -0.810496932974));
#4418 = CARTESIAN_POINT('',(-10.62052578583,-17.77997840243,
    -0.866052449288));
#4419 = CARTESIAN_POINT('',(-15.56592792794,-12.59332808117,
    -0.921608005277));
#4420 = CARTESIAN_POINT('',(-20.51131755268,-4.11355382E-09,
    -1.032719118433));
#4421 = CARTESIAN_POINT('',(-15.56592798209,12.593328094211,
    -1.143830231589));
#4422 = CARTESIAN_POINT('',(-10.62052537561,17.779977729443,
    -1.19938578758));
#4423 = CARTESIAN_POINT('',(-3.783634307189,20.748931458034,
    -1.254941303883));
#4424 = CARTESIAN_POINT('',(3.783619724185,20.748292076185,
    -1.310496991818));
#4425 = CARTESIAN_POINT('',(10.620551446058,17.780318968917,
    -1.366052314991));
#4426 = CARTESIAN_POINT('',(15.565915595452,12.593245156869,
    -1.421608126663));
#4427 = CARTESIAN_POINT('',(18.038622191065,6.296667351644,
    -1.477163503768));
#4428 = CARTESIAN_POINT('',(18.038623166624,1.30728062E-09,
    -1.532719130749));
#4429 = CARTESIAN_POINT('',(18.022657400628,6.3880808E-10,
    -0.510580317073));
#4430 = CARTESIAN_POINT('',(18.022658416889,-6.291094335546,
    -0.56613591453));
#4431 = CARTESIAN_POINT('',(15.552135329697,-12.58209997811,
    -0.621691365402));
#4432 = CARTESIAN_POINT('',(10.611155480798,-17.76458013642,
    -0.677247071195));
#4433 = CARTESIAN_POINT('',(3.780268126255,-20.72993101449,
    -0.732802490444));
#4434 = CARTESIAN_POINT('',(-3.780284330259,-20.73056544223,
    -0.788358123641));
#4435 = CARTESIAN_POINT('',(-10.61112578616,-17.76424182785,
    -0.843913656179));
#4436 = CARTESIAN_POINT('',(-15.55215101124,-12.58218211,-0.899469211988
    ));
#4437 = CARTESIAN_POINT('',(-20.49316362332,-3.66602427E-09,
    -1.010580324298));
#4438 = CARTESIAN_POINT('',(-15.55215106691,12.582182124538,
    -1.121691436609));
#4439 = CARTESIAN_POINT('',(-10.61112535765,17.764241127247,
    -1.177246992421));
#4440 = CARTESIAN_POINT('',(-3.780285816508,20.730567667687,
    -1.232802524947));
#4441 = CARTESIAN_POINT('',(3.780271233858,20.729927750111,
    -1.288358158165));
#4442 = CARTESIAN_POINT('',(10.611151372743,17.764582594366,
    -1.343913577393));
#4443 = CARTESIAN_POINT('',(15.552138771998,12.582099181335,
    -1.399469283197));
#4444 = CARTESIAN_POINT('',(18.022656734719,6.291094336949,
    -1.455024734067));
#4445 = CARTESIAN_POINT('',(18.022657751031,7.671106E-10,-1.510580331524
    ));
#4446 = CARTESIAN_POINT('',(18.000001793727,6.236E-14,-0.497500000003));
#4447 = CARTESIAN_POINT('',(18.000002833954,-6.283185995927,
    -0.553055555563));
#4448 = CARTESIAN_POINT('',(15.532585300386,-12.56628340601,
    -0.608611111109));
#4449 = CARTESIAN_POINT('',(10.597816548381,-17.74224946386,
    -0.664166666673));
#4450 = CARTESIAN_POINT('',(3.775516350861,-20.70387139993,
    -0.719722222227));
#4451 = CARTESIAN_POINT('',(-3.77553262338,-20.70450636497,
    -0.775277777779));
#4452 = CARTESIAN_POINT('',(-10.59778678617,-17.74191095843,
    -0.830833333338));
#4453 = CARTESIAN_POINT('',(-15.53260099094,-12.56636551085,
    -0.886388888892));
#4454 = CARTESIAN_POINT('',(-20.46740243799,-2.93540921E-09,
    -0.997500000003));
#4455 = CARTESIAN_POINT('',(-15.53260104693,12.566365526967,
    -1.108611111115));
#4456 = CARTESIAN_POINT('',(-10.59778634603,17.741910241993,
    -1.164166666672));
#4457 = CARTESIAN_POINT('',(-3.775534143359,20.704508643715,
    -1.219722222219));
#4458 = CARTESIAN_POINT('',(3.775519534103,20.703868057528,
    -1.275277777793));
#4459 = CARTESIAN_POINT('',(10.597812343941,17.742251979478,
    -1.330833333325));
#4460 = CARTESIAN_POINT('',(15.532588825643,12.566282589025,
    -1.3863888889));
#4461 = CARTESIAN_POINT('',(18.000001112238,6.283185995924,
    -1.441944444445));
#4462 = CARTESIAN_POINT('',(18.000002152472,5.8938E-13,-1.497500000004)
  );
#4463 = ADVANCED_FACE('',(#4464),#4470,.F.);
#4464 = FACE_BOUND('',#4465,.F.);
#4465 = EDGE_LOOP('',(#4466,#4467,#4468,#4469));
#4466 = ORIENTED_EDGE('',*,*,#2976,.F.);
#4467 = ORIENTED_EDGE('',*,*,#4334,.T.);
#4468 = ORIENTED_EDGE('',*,*,#3705,.F.);
#4469 = ORIENTED_EDGE('',*,*,#3073,.F.);
#4470 = ( BOUNDED_SURFACE() B_SPLINE_SURFACE(6,9,(
    (#4471,#4472,#4473,#4474,#4475,#4476,#4477,#4478,#4479,#4480,#4481
      ,#4482,#4483,#4484,#4485,#4486,#4487)
    ,(#4488,#4489,#4490,#4491,#4492,#4493,#4494,#4495,#4496,#4497,#4498
      ,#4499,#4500,#4501,#4502,#4503,#4504)
    ,(#4505,#4506,#4507,#4508,#4509,#4510,#4511,#4512,#4513,#4514,#4515
      ,#4516,#4517,#4518,#4519,#4520,#4521)
    ,(#4522,#4523,#4524,#4525,#4526,#4527,#4528,#4529,#4530,#4531,#4532
      ,#4533,#4534,#4535,#4536,#4537,#4538)
    ,(#4539,#4540,#4541,#4542,#4543,#4544,#4545,#4546,#4547,#4548,#4549
      ,#4550,#4551,#4552,#4553,#4554,#4555)
    ,(#4556,#4557,#4558,#4559,#4560,#4561,#4562,#4563,#4564,#4565,#4566
      ,#4567,#4568,#4569,#4570,#4571,#4572)
    ,(#4573,#4574,#4575,#4576,#4577,#4578,#4579,#4580,#4581,#4582,#4583
      ,#4584,#4585,#4586,#4587,#4588,#4589
)),.UNSPECIFIED.,.F.,.F.,.F.) B_SPLINE_SURFACE_WITH_KNOTS((7,7),(10,7,10
    ),(0.,2.094395102393),(0.,3.181132565784,6.362265131567),
.UNSPECIFIED.) GEOMETRIC_REPRESENTATION_ITEM() RATIONAL_B_SPLINE_SURFACE
((
    (1.056590953773,1.056590953773,1.056590953773,1.056590953773
      ,1.056590953773,1.056590953773,1.056590953773,1.056590953773
      ,1.056590953773,1.056590953773,1.056590953773,1.056590953773
      ,1.056590953773,1.056590953773,1.056590953773,1.056590953773
      ,1.056590953773)
    ,(1.017435169568,1.017435169568,1.017435169568,1.017435169568
      ,1.017435169568,1.017435169568,1.017435169568,1.017435169568
      ,1.017435169568,1.017435169568,1.017435169568,1.017435169568
      ,1.017435169568,1.017435169568,1.017435169568,1.017435169568
      ,1.017435169568)
    ,(0.996326512422,0.996326512422,0.996326512422,0.996326512422
      ,0.996326512422,0.996326512422,0.996326512422,0.996326512422
      ,0.996326512422,0.996326512422,0.996326512422,0.996326512422
      ,0.996326512422,0.996326512422,0.996326512422,0.996326512422
      ,0.996326512422)
    ,(0.989390034249,0.989390034249,0.989390034249,0.989390034249
      ,0.989390034249,0.989390034249,0.989390034249,0.989390034249
      ,0.989390034249,0.989390034249,0.989390034249,0.989390034249
      ,0.989390034249,0.989390034249,0.989390034249,0.989390034249
      ,0.989390034249)
    ,(0.996326512422,0.996326512422,0.996326512422,0.996326512422
      ,0.996326512422,0.996326512422,0.996326512422,0.996326512422
      ,0.996326512422,0.996326512422,0.996326512422,0.996326512422
      ,0.996326512422,0.996326512422,0.996326512422,0.996326512422
      ,0.996326512422)
    ,(1.017435169568,1.017435169568,1.017435169568,1.017435169568
      ,1.017435169568,1.017435169568,1.017435169568,1.017435169568
      ,1.017435169568,1.017435169568,1.017435169568,1.017435169568
      ,1.017435169568,1.017435169568,1.017435169568,1.017435169568
      ,1.017435169568)
    ,(1.056590953773,1.056590953773,1.056590953773,1.056590953773
      ,1.056590953773,1.056590953773,1.056590953773,1.056590953773
      ,1.056590953773,1.056590953773,1.056590953773,1.056590953773
      ,1.056590953773,1.056590953773,1.056590953773,1.056590953773
,1.056590953773))) REPRESENTATION_ITEM('') SURFACE() );
#4471 = CARTESIAN_POINT('',(18.000001674145,8.66E-14,-1.622500000003));
#4472 = CARTESIAN_POINT('',(18.000002483216,-6.283185940268,
    -1.678055555561));
#4473 = CARTESIAN_POINT('',(15.532585554486,-12.56628320393,
    -1.733611111113));
#4474 = CARTESIAN_POINT('',(10.597815987358,-17.74224958621,
    -1.78916666667));
#4475 = CARTESIAN_POINT('',(3.775516671104,-20.70387084516,
    -1.844722222229));
#4476 = CARTESIAN_POINT('',(-3.775532758822,-20.70450643477,
    -1.900277777779));
#4477 = CARTESIAN_POINT('',(-10.59778664339,-17.74191072167,
    -1.955833333338));
#4478 = CARTESIAN_POINT('',(-15.53260085958,-12.56636540133,
    -2.011388888893));
#4479 = CARTESIAN_POINT('',(-20.4674022567,-2.28246555E-09,
    -2.122500000004));
#4480 = CARTESIAN_POINT('',(-15.53260090312,12.566365413865,
    -2.233611111115));
#4481 = CARTESIAN_POINT('',(-10.59778630106,17.741910164444,
    -2.289166666672));
#4482 = CARTESIAN_POINT('',(-3.775533941029,20.704508207121,
    -2.34472222222));
#4483 = CARTESIAN_POINT('',(3.77551914696,20.703868245517,
    -2.400277777793));
#4484 = CARTESIAN_POINT('',(10.597812717238,17.742251542806,
    -2.455833333324));
#4485 = CARTESIAN_POINT('',(15.532588296353,12.566282568489,
    -2.511388888902));
#4486 = CARTESIAN_POINT('',(18.000001144103,6.28318594027,
    -2.566944444445));
#4487 = CARTESIAN_POINT('',(18.000001953169,2.973E-13,-2.622500000004));
#4488 = CARTESIAN_POINT('',(18.02265737281,7.6660381E-10,-1.609419841873
    ));
#4489 = CARTESIAN_POINT('',(18.022658206339,-6.291094314704,
    -1.664975439328));
#4490 = CARTESIAN_POINT('',(15.552135588294,-12.58209986481,
    -1.720530890204));
#4491 = CARTESIAN_POINT('',(10.611155076611,-17.76458029887,
    -1.776086595991));
#4492 = CARTESIAN_POINT('',(3.780268393619,-20.72993065256,
    -1.831642015245));
#4493 = CARTESIAN_POINT('',(-3.780284451205,-20.73056557421,
    -1.88719764844));
#4494 = CARTESIAN_POINT('',(-10.61112571243,-17.76424170649,
    -1.942753180978));
#4495 = CARTESIAN_POINT('',(-15.55215096487,-12.58218207011,
    -1.998308736787));
#4496 = CARTESIAN_POINT('',(-20.49316355585,-3.29474993E-09,
    -2.109419849098));
#4497 = CARTESIAN_POINT('',(-15.55215101088,12.582182081587,
    -2.220530961409));
#4498 = CARTESIAN_POINT('',(-10.61112536151,17.764241131633,
    -2.27608651722));
#4499 = CARTESIAN_POINT('',(-3.780285670666,20.730567399199,
    -2.331642049746));
#4500 = CARTESIAN_POINT('',(3.780270941588,20.72992797555,
    -2.387197682966));
#4501 = CARTESIAN_POINT('',(10.611151707084,17.764582314938,
    -2.442753102191));
#4502 = CARTESIAN_POINT('',(15.552138410978,12.582099211798,
    -2.498308807998));
#4503 = CARTESIAN_POINT('',(18.022656826609,6.291094316366,
    -2.553864258866));
#4504 = CARTESIAN_POINT('',(18.022657660176,8.945725E-10,-2.609419856323
    ));
#4505 = CARTESIAN_POINT('',(18.038622957836,1.30677701E-09,
    -1.587281164835));
#4506 = CARTESIAN_POINT('',(18.038623832494,-6.296667387462,
    -1.642836791815));
#4507 = CARTESIAN_POINT('',(15.565912558711,-12.59324595769,
    -1.698392168926));
#4508 = CARTESIAN_POINT('',(10.620555250746,-17.78031683978,
    -1.753947980581));
#4509 = CARTESIAN_POINT('',(3.783616920725,-20.7482951733,-1.80950330378
    ));
#4510 = CARTESIAN_POINT('',(-3.783632976179,-20.74892955966,
    -1.865058991692));
#4511 = CARTESIAN_POINT('',(-10.62052582909,-17.77997847633,
    -1.920614508007));
#4512 = CARTESIAN_POINT('',(-15.56592802551,-12.593328159,
    -1.976170063995));
#4513 = CARTESIAN_POINT('',(-20.51131767787,-4.07577563E-09,
    -2.087281177151));
#4514 = CARTESIAN_POINT('',(-15.56592807453,12.593328170104,
    -2.198392290307));
#4515 = CARTESIAN_POINT('',(-10.620525462,17.779977872583,
    -2.253947846298));
#4516 = CARTESIAN_POINT('',(-3.783634256811,20.748931474101,
    -2.3095033626));
[truncated: 7,356 more chars]
